# Supplementary material for: Development, optimization, and preliminary evaluation of a novel artificial intelligence tool to promote patient health literacy in radiology reports: The Rads-Lit tool
Source: PLoS One. 2025 Sep 3;20(9):e0331368. doi: 10.1371/journal.pone.0331368 (PMC12407389; doi:10.1371/journal.pone.0331368)
Supplement: S1 Data — (XLSX) [file pone.0331368.s004.xlsx]

## Sheet: Table 1 1-15 
Report	Type	P1	GF P1	Flesch-Kincaid P1	Coleman-Liau P1	ARI P1		P2	GF P2	Flesch-Kincaid P2	Coleman-Liau P2	ARI P2		P3	GF P3	Flesch-Kincaid P3	Coleman-Liau P3	ARI P3		P4	GF P4	Flesch-Kincaid P4	Coleman-Liau P4	ARI P4		P5	GF P5	Flesch-Kincaid P5	Coleman-Liau P5	ARI P5		P6	GF P6	Flesch-Kincaid P6	Coleman-Liau P6	ARI P6		P7	GF P7	Flesch-Kincaid P7	Coleman-Liau P7	ARI P7	Average	P8	GF P8	Flesch-Kincaid P8	Coleman-Liau P8	ARI P8
1) Filling defects within the left lower lobe and right middle lobe arteries, left larger than right, consistent with pulmonary embolism. Left lower lobe consolidation/necrosis. 2) Mediastinal and axillary lymphadenopathy. 3) Interval resolution of left pleural effusion and increase in size of right pleural effusion. Right lower lobe passive atelectasis/consolidation.	CHEST CTA WITH CONTRAST	The findings suggest that there is a pulmonary embolism in the left lower lobe and right middle lobe arteries, with the left lobe being larger than the right. There is also consolidation or necrosis in the left lower lobe. Mediastinal and axillary lymphadenopathy are present, which is an enlargement of lymph nodes in the chest and armpit area. The left pleural effusion has resolved over time, whi…	10.64	8.9	11.31	11.1	10.4875	Pulmonary embolism with left lower lobe consolidation/necrosis. Mediastinal and axillary lymphadenopathy. Left pleural effusion resolution and right pleural effusion increase, with right lower lobe passive atelectasis/consolidation.	14.25	16.1	25.48	20.4	19.0575	An imaging scan revealed a filling defect in the arteries of the left lower lobe and right middle lobe, with the left one being larger than the right, which is consistent with a pulmonary embolism. There was also evidence of consolidation/necrosis in the left lower lobe. There was evidence of mediastinal and axillary lymphadenopathy. Over time, the left pleural effusion decreased in size while th…	13.14	12.6	13.81	14.8	13.5875	This patient is presenting with a variety of pulmonary and lymphatic issues. The primary finding is a pulmonary embolism in the left lower lobe and right middle lobe arteries. There is also left lower lobe consolidation/necrosis, mediastinal and axillary lymphadenopathy, and a left pleural effusion and right pleural effusion. The left pleural effusion is resolving while the right pleural effusion…	14.44	12.6	15.66	15	14.425	The imaging results suggest that the individual has a pulmonary embolism in the left lower lobe and right middle lobe arteries, with the left artery being larger than the right. There is also evidence of necrosis in the left lower lobe. The imaging shows enlarged lymph nodes in the mediastinum and axilla. The imaging also shows that the left pleural effusion has resolved, while the right pleural …	15.01	14.2	12.42	16.9	14.6325	This is an imaging report referring to a CT scan of the lungs, which shows filling defects within the left lower lobe and right middle lobe arteries. These filling defects are larger on the left than on the right, which is consistent with a diagnosis of pulmonary embolism. There is also a consolidation/necrosis (death of tissue) in the left lower lobe. The CT scan also revealed mediastinal and ax…	16.81	15.7	11.91	18.3	15.68	Filling defects in left lower and right middle lobe arteries, larger on left side, consistent with pulmonary embolism. Left lower lobe consolidation/necrosis, mediastinal and axillary lymphadenopathy. Left pleural effusion resolved and right pleural effusion increased in size, right lower lobe passive atelectasis/consolidation.	13.22	13.5	20.64	17.9	16.315	There were defects in the left lower lobe and right middle lobe arteries, with the left lobe being larger than the right, which is consistent with pulmonary embolism. There was also consolidation/necrosis in the left lower lobe. There was mediastinal and axillary lymphadenopathy. The left pleural effusion resolved over time while the right pleural effusion increased in size. Additionally, there w…	10.73	9.8	14.78	12.6	11.9775
No definite CT evidence for pulmonary embolus. Vague ground glass opacities in the lungs bilaterally suggest there may be an element of fluid overload.	CHEST CTA WITH CONTRAST	This statement means that the CT scan of the lungs did not show any clear evidence of a pulmonary embolism. However, there were some areas of the lungs that appeared to be slightly cloudy, which could indicate that there is an accumulation of fluid in the lungs. This fluid accumulation could be a sign of a pulmonary embolism, although further testing is required to confirm the diagnosis.	11.31	10.8	10.57	12.5	11.295	CT scan indicates no evidence of pulmonary embolus, but vague ground glass opacities in the lungs bilaterally suggest fluid overload.	18	13.5	15.2	15.4	15.525	There is no evidence on the CT scan to suggest that there is a pulmonary embolus present. However, the CT scan does show vague ground glass opacities in both lungs, which could indicate that there is an excessive amount of fluid in the lungs.	13.35	8.3	8.41	10.9	10.24	This statement suggests that a CT scan of the lungs did not show any definitive evidence of a pulmonary embolism. However, there were some vague ground glass opacities present in the lungs bilaterally, which could indicate fluid overload. Further testing may be necessary to determine the cause of the opacities.	12.28	9.8	12.35	11.7	11.5325	This CT scan indicates that there is no evidence of a pulmonary embolus, but the presence of ground glass opacities in the lungs bilaterally could indicate the presence of fluid overload. Further testing and evaluation may be needed to determine the exact cause of the opacities.	16.16	13.4	12.13	14	13.9225	This statement is indicating that a CT scan of the lungs did not show any evidence of a pulmonary embolus, which is a blockage of a pulmonary artery by a blood clot. However, the CT scan did show "vague ground glass opacities" in the lungs bilaterally, which suggests there may be an element of fluid overload. This could indicate that there is an accumulation of fluid in the lungs that is causing …	16.19	12.9	9.24	15.5	13.4575	No CT evidence of pulmonary embolus, but vague ground glass opacities in the lungs bilaterally suggest possible fluid overload.	16.02	13.1	15.37	15.1	14.8975	This CT scan has not shown any evidence of a pulmonary embolus. There are some areas of the lungs that appear to be hazy and slightly cloudy, which may indicate that there is too much fluid in the lungs.	10.88	7.4	6.79	8.2	8.3175
1) Bilateral subsegmental pulmonary emboli confined to the lower lobe vessels. 2) Appearance of the lungs are most likely due to either fluid overload or AORDS. 3) Bilateral pleural effusions.	CHEST CTA WITH CONTRAST	Bilateral subsegmental pulmonary emboli refers to a condition in which a blood clot has blocked off the blood flow to one or both of the lower lobes of the lungs. This can lead to symptoms such as shortness of breath, chest pain, and coughing. The appearance of the lungs is most likely due to either fluid overload or Acute Respiratory Distress Syndrome (ARDS). Fluid overload occurs when there is …	11.64	10.9	12.24	12.8	11.895	Bilateral subsegmental pulmonary emboli and pleural effusions in the lower lobe vessels, likely due to either fluid overload or AORDS.	14	14.6	15.49	15.7	14.9475	Bilateral subsegmental pulmonary emboli are present in the vessels of the lower lobes of the lungs. The appearance of the lungs is likely caused by either fluid accumulation in the lungs (fluid overload) or Acute Respiratory Distress Syndrome (ARDS). There is an accumulation of fluid in the pleural space on both sides of the lungs (bilateral pleural effusions).	11.86	12	12.65	13.2	12.4275	Bilateral subsegmental pulmonary emboli confined to the lower lobe vessels is a condition characterized by obstruction of the smaller pulmonary arteries by a clot or other material. This can cause a decrease in oxygenation of the affected lung, resulting in symptoms such as chest pain, shortness of breath, and coughing. The appearance of the lungs may be due to fluid overload or Acute Respiratory…	16.58	13.8	13.81	16.1	15.0725	Bilateral subsegmental pulmonary emboli are blockages in the lower lobe vessels of the lungs. Fluid overload or Acute Respiratory Distress Syndrome (ARDS) could be the cause of the abnormal appearance of the lungs. Bilateral pleural effusions are the accumulation of fluid in the pleural space around the lungs.	12.23	10.7	13.74	12.5	12.2925	Bilateral subsegmental pulmonary emboli are blockages of blood vessels in the lower lobe of the lungs. The blockage can be caused by a blood clot or other material. The appearance of the lungs could be due to either fluid overload or Acute Respiratory Distress Syndrome (ARDS). Fluid overload occurs when too much fluid accumulates in the lungs, and ARDS is a serious lung condition in which the lun…	14.77	13	10.68	15.6	13.5125	Bilateral subsegmental pulmonary emboli in lower lobe vessels, with bilateral pleural effusions, likely due to fluid overload or AORDS.	13.92	15.4	17.52	17.1	15.985	Bilateral subsegmental pulmonary emboli are blockages in the small blood vessels of the lower lobes of the lungs. The appearance of the lungs is likely due to either fluid overload, which is when too much fluid builds up in the lungs, or Acute Respiratory Distress Syndrome (ARDS), which is a severe lung condition. There are also bilateral pleural effusions, which are collections of fluid between …	13.92	12.1	11.2	14.8	13.005
Small/moderate size complex left pleural effusion, no safe window for aspiration which was therefore not attempted. This was discussed with the patient and the surgical house staff.	CHEST U.S.	This means that a medical imaging scan revealed a small or moderate-sized accumulation of fluid in the pleural cavity, which is the space between the two layers of the pleura that line the lungs and chest wall. The fluid was not suitable for aspiration, which is a procedure in which fluid is removed from the pleural cavity with a needle or catheter. As a result, aspiration was not attempted. The …	12.1	10.1	10.04	11.4	10.91	The patient and surgical house staff discussed the small/moderate size complex left pleural effusion and decided not to attempt aspiration due to no safe window.	18	14.2	14.34	16.9	15.86	The imaging results showed a small to moderate sized collection of fluid in the pleural space. Aspiration of the fluid was not attempted due to lack of a safe window for the procedure. The patient and the surgical house staff were informed of this decision.	12.22	8	9.21	8.3	9.4325	This medical report describes a patient who was found to have a small or moderate size complex left pleural effusion. Aspiration of the fluid was not attempted due to the absence of a safe window for the procedure. The patient and the surgical house staff were informed of the findings.	12.28	8.6	9.57	9.2	9.9125	This statement indicates that a medical team discussed a left pleural effusion with a patient and decided that it was not safe to attempt aspiration of the effusion. The size of the effusion was determined to be small to moderate.	15	11.1	10.1	11.1	11.825	This statement is referring to a situation in which a patient had a left pleural effusion, which is an abnormal accumulation of fluid in the pleural cavity. The size of the effusion was determined to be of a moderate complexity, meaning it was not large enough to be aspirated safely. Therefore, the aspiration was not attempted. The patient and the surgical house staff were informed of this decisi…	15.04	11.1	10.38	10.3	11.705	There was a small to moderate size pleural effusion, but it was not safe to attempt aspiration, so it was not done. This was discussed with the patient and the surgical staff.	11.4	7.2	7.83	7.8	8.5575	This means that a small to moderate amount of fluid had built up in the patient's pleural cavity, and it was not safe to attempt to aspirate the fluid. The patient and the surgical house staff were informed of this and the decision was made not to attempt to aspirate the fluid.	14.25	11.1	7.9	12.2	11.3625
1. Overall slight interval progression of disease with slight enlargement of right-sided lung nodules, essentially stable left chest wall mass and mixed response in the liver as described above. No new sites of disease are identified. 2. Cholelithiasis.	CT ABD & PELVIS WITH CONTRAST	This medical report is summarizing the results of a scan that was performed on a patient. The first sentence is describing the progression of the patient's disease, which is that there has been a slight increase in the size of the right-sided lung nodules, but the left chest wall mass and mixed response in the liver are essentially stable. No new sites of disease have been identified. The second …	12.76	10.4	11.2	12.8	11.79	The patient has slight progression of disease with slight enlargement of right-sided lung nodules, a stable left chest wall mass, and mixed response in the liver. No new sites of disease were identified, and the patient has cholelithiasis.	11.81	9.5	12.65	13.1	11.765	The patient's disease has slightly progressed, with slight enlargement of their right-sided lung nodules, a stable left chest wall mass, and mixed response in the liver. No new sites of disease have been identified. Cholelithiasis is present.	8.16	6.9	13.04	11.1	9.8	This imaging study shows a slight progression of disease in the right-sided lung nodules, with a stable left chest wall mass and mixed response in the liver. No new sites of disease were identified. Additionally, the imaging also revealed evidence of cholelithiasis.	10.36	8.8	12.35	10.8	10.5775	The first statement is referring to the patient's medical imaging results, which show that the patient's disease has been progressing slowly, with slight enlargement of the right-sided lung nodules, and that the left chest wall mass and liver response have remained stable. No new sites of disease have been identified. The second statement is referring to the patient's diagnosis of cholelithiasis,…	18.57	15.8	14.57	22.2	17.785	This statement is describing the progression of a patient's disease over time. It indicates that there has been a slight increase in the size of the right-sided lung nodules, the left chest wall mass has remained the same, and the response in the liver has been mixed. No new sites of disease have been identified. Cholelithiasis is a condition in which gallstones form in the gallbladder or bile du…	13.26	9.9	10.68	13.1	11.735	Disease progression is slight with slight enlargement of right-sided lung nodules and a stable left chest wall mass; the liver has a mixed response. No new sites of disease have been identified, and cholelithiasis is present.	11.64	8	12.24	12.4	11.07	The patient's disease has progressed slightly, with an increase in size of lung nodules on the right side, a stable mass on the left side of the chest wall, and mixed response in the liver. There are no new areas of disease. The patient has gallstones.	6.12	5.7	7.36	7.4	6.645
1. New splenic infarction with perisplenic stranding. 2. New small wedge-shaped right renal infarctions. 3. Stable small endoleak; no significant change in the size of the aneurysmal sac. 4. Severe atherosclerotic calcifications with probable stenosis at the take-offs of the celiac artery, SMA, and renal arteries. Despite the calcifications and probable stenosis, the abdominal arterial vasculatur…	CT ABD & PELVIS WITH CONTRAST	New splenic infarction with perisplenic stranding refers to an infarction of the spleen which is surrounded by an area of inflammation. This could be caused by a blockage of the blood supply to the spleen. New small wedge-shaped right renal infarctions refers to an infarction of the right kidney. This is likely caused by a blockage of the blood supply to the kidney. Stable small endoleak refers t…	11.37	9.7	10.21	11.1	10.595	There is a new splenic infarction with perisplenic stranding, new small wedge-shaped right renal infarctions, a stable small endoleak, and severe atherosclerotic calcifications with probable stenosis at the take-offs of the celiac artery, SMA, and renal arteries. Despite the calcifications and probable stenosis, the abdominal arterial vasculature appears patent. A CTA may be needed for further ev…	14.62	13.1	17.4	17.2	15.58	There is a new infarction in the spleen, accompanied by swelling of the area around it. There is a new, small wedge-shaped infarction in the right kidney. The size of the aneurysmal sac has not changed significantly since the last evaluation. There are severe atherosclerotic calcifications, which may be causing stenosis in the celiac artery, superior mesenteric artery, and renal arteries. The art…	12.42	9.7	12.18	13	11.825	Splenic infarction is a condition where the blood supply to the spleen is blocked, resulting in tissue death. In this case, there is perisplenic stranding, which is an accumulation of fluid between the spleen and the surrounding structures. This can be seen on imaging. Right renal infarction is a condition where the blood supply to the right kidney is blocked, resulting in tissue death. In this c…	13.32	11.8	12.36	14.3	12.945	The imaging findings suggest that the patient has had a new splenic infarction with perisplenic stranding and new small wedge-shaped right renal infarctions. There is also a stable small endoleak with no significant change in the size of the aneurysmal sac. Severe atherosclerotic calcifications with probable stenosis at the take-offs of the celiac artery, SMA, and renal arteries are present, but …	13.95	10.8	14.56	14.7	13.5025	New splenic infarction is an indication of a blockage of a blood vessel in the spleen, resulting in a lack of oxygen to the area and causing tissue damage. The perisplenic stranding is a sign of inflammation in the area around the spleen. New small wedge-shaped right renal infarctions indicates that there is a blockage of a blood vessel in the right kidney, resulting in a lack of oxygen to the ar…	22.89	20.8	13.01	25.5	20.55	New splenic and small wedge-shaped right renal infarctions. Stable small endoleak. Severe atherosclerotic calcifications with probable stenosis at the take-offs of the celiac artery, SMA, and renal arteries; however, abdominal arterial vasculature appears patent. Consider CTA for further evaluation if needed.	13.88	12	18.01	14.7	14.6475	A new area of infarction (death of tissue due to lack of blood flow) has been found in the spleen, and the surrounding area shows signs of swelling. Small wedge-shaped areas of infarction have been found in the right kidney. The size of the aneurysm (a weakened area in a blood vessel wall) has not changed significantly, and there is a small leak in the vessel. Severe calcification (buildup of cal…	12.55	10.2	9.29	12.7	11.185
1. No acute intra-abdominal process. 2. Calcified and noncalcified atherosclerotic plaque in the proximal and mid-SMA has slightly increased from before. The SMA and celiac artery are patent at the origin.	CT ABD & PELVIS WITH CONTRAST	This means that there is no inflammation or infection of the abdominal organs. The calcified and noncalcified atherosclerotic plaque in the proximal and mid-SMA (superior mesenteric artery) has slightly increased compared to before, but the SMA and celiac artery are still open and functioning properly.	18.78	13.2	15.61	16.9	16.1225	No acute abdominal issues, slightly increased calcified and noncalcified atherosclerotic plaque in the proximal and mid-SMA, SMA and celiac artery patent at origin.	17.9	14.6	17.82	19.1	17.355	There is no medical condition or disease affecting the abdominal area that is currently causing symptoms. The amount of calcified and noncalcified atherosclerotic plaque in the proximal and mid-SMA (superior mesenteric artery) has increased slightly since the last examination. The SMA and celiac artery are open and unobstructed at their origin.	20.4	15.6	16.13	18.7	17.7075	This abdominal CT scan report indicates that there is no acute intra-abdominal process. There is an increase in calcified and noncalcified atherosclerotic plaque in the proximal and mid-SMA, but the SMA and celiac artery remain patent at their origin.	13.95	10.9	13.63	14	13.12	This medical report indicates that there is no immediate, serious abdominal issue present. Additionally, there is a slight increase in calcified and noncalcified atherosclerotic plaque in the proximal and mid-SMA, but the SMA and celiac artery are both open and functioning properly.	19.83	13.8	15.32	16.2	16.2875	This is a radiology report describing findings from an imaging test of the abdomen. It means that there is no indication of any serious or urgent medical condition in the abdomen. It also states that there is an increase in the amount of calcified and noncalcified atherosclerotic plaque in the proximal and mid-SMA (superior mesenteric artery) but that the SMA and celiac artery are both open and f…	17.38	12.7	11.84	14.4	14.08	No acute abdominal issues; calcified and non-calcified atherosclerotic plaque in the proximal and mid-SMA slightly increased, but SMA and celiac artery are open at origin.	16.4	14.2	15.96	18.8	16.34	This medical report is stating that there is no serious abdominal condition present. Additionally, the amount of calcified and noncalcified atherosclerotic plaque in the proximal and mid-SMA (superior mesenteric artery) has increased since the last examination, but the SMA and celiac artery are still open and clear at their origin.	19.6	14.2	15.15	17.8	16.6875
1. Large cavity in the right apex with new dependent debris which is concerning for myetoma. Size of cavity has slightly increased and wall thickness has slightly decreased in the interval. 2. Improved areas of consolidation and cavitary changes in the right upper and right lower lobe with residual centrilobular nodular opacities that are suggestive of residual infection in the small airways. Oth…	CT CHEST W/CONTRAST	The radiologist is reporting that there is a large cavity in the right apex of the patient's chest. The size of the cavity has increased and the wall thickness has decreased. This is concerning for a myetoma, which is a type of tumor. The radiologist is reporting that there has been an improvement in the areas of consolidation and cavitary changes in the right upper and right lower lobe. There ar…	12.09	10.9	12.24	11.6	11.7075	There is a large cavity in the right apex with debris concerning for myetoma, improved areas of consolidation and cavitary changes in the right upper and lower lobe, a small cystic structure adjacent to the left apical fluid collection, extensive lymph node enlargement consistent with sarcoid, and a stable loculated left pleural fluid collection likely postoperative.	30.26	27.5	15.62	33	26.595	There is a large cavity located in the right apex of the lungs that contains debris. The size of the cavity has slightly increased and the wall thickness has slightly decreased compared to previous images. This could be concerning for myetoma. There are improved areas of consolidation and cavitary changes in the right upper and lower lobe that contain residual centrilobular nodular opacities, whi…	16.34	13.5	13.29	16.8	14.9825	The CT scan of the patient's chest reveals a large cavity in the right apex with new dependent debris that is concerning for myetoma. The size of the cavity has slightly increased and the wall thickness has decreased in the interval. There are improved areas of consolidation and cavitary changes in the right upper and right lower lobe with residual centrilobular nodular opacities that are suggest…	13.91	11.9	13.4	13.6	13.2025	This imaging report suggests that the patient has a large cavity in the right apex with debris that may be concerning for myetoma. The size of the cavity has increased and the wall thickness has decreased since the last imaging. The right upper and lower lobes have improved areas of consolidation and cavitary changes, which may be due to residual infection in the small airways. There is also a sm…	12.67	11.1	11.55	12.4	11.93	The right apex of the lung has a large cavity, with debris inside. This is concerning for myetoma, an infection caused by fungi. The size of the cavity has increased and the wall has thinned since the last time it was seen. The right upper and lower lobes have improved areas of consolidation, with nodular opacities that suggest residual infection in the small airways. Other changes in the lung ar…	16.27	13.8	11.67	17.2	14.735	There is a large cavity in the right apex with debris, which is concerning for myetoma. The size of the cavity has slightly increased and wall thickness has slightly decreased since the last exam. There is improved consolidation and cavitary changes in the right upper and lower lobe, with residual centrilobular nodular opacities suggestive of residual infection in the small airways. Other lung ch…	13.26	11.1	14.03	13.4	12.9475	There is a large cavity in the right apex of the lungs with suspicious material inside. The size of the cavity has grown slightly and the wall thickness has decreased in the time since the last examination. There has been an improvement in the consolidated areas and cavitary changes in the right upper and lower lobe, with leftover nodular opacities that could be a sign of a lingering infection in…	12.99	10.4	9.92	11.7	11.2525
1. Slightly smaller left supraclavicular metastasis, measuring 5.3 x 5.1 cm compared to 5.8 x 5.8 cm, with stable mass effect on the left subclavian vein. The vein is markedly narrowed and possibly infiltrated by the tumor, however, is still patent. 2. Stable tiny bilateral pulmonary nodules. 3. Interval placement of fiducial seeds within the pancreatic mass which is slightly larger compared to t…	CT CHEST W/CONTRAST	This medical report is describing the results of a scan. It is noting four different areas of concern. The first is a slightly smaller left supraclavicular metastasis, which is affecting the left subclavian vein and causing it to be narrowed and possibly infiltrated by the tumor. The second is stable tiny bilateral pulmonary nodules. The third is the placement of fiducial seeds within the pancrea…	10.32	8.3	10.26	9.5	9.595	1. Left supraclavicular metastasis is smaller (5.3 x 5.1 cm) than before (5.8 x 5.8 cm), but still affects left subclavian vein, which is narrowed and possibly infiltrated by tumor but still patent. 2. Tiny, stable bilateral pulmonary nodules. 3. Pancreatic mass slightly larger than before (3.8 x 3.6 cm compared to 3.4 x 3 cm), possibly due to edema post-CyberKnife treatment. 4. Right inguinal no…	12.1	11.3	10.1	12.8	11.575	There is a slightly smaller left supraclavicular metastasis measuring 5.3 x 5.1 cm compared to the prior study's measurement of 5.8 x 5.8 cm. The mass is causing a stable effect on the left subclavian vein, which is significantly narrowed and may be infiltrated by the tumor, but is still patent. There are stable, tiny bilateral pulmonary nodules. Fiducial seeds have been placed within the pancrea…	16.23	15	9.99	17.5	14.68	This CT scan report describes four abnormalities: a slightly smaller left supraclavicular metastasis, stable tiny bilateral pulmonary nodules, interval placement of fiducial seeds within a slightly larger pancreatic mass, and a right inguinal node measuring 2 x 1.8 cm which is larger compared to the prior study and has lost its fatty hilum. The left supraclavicular metastasis is noted to have sta…	17.08	16.5	12.89	19.9	16.5925	This imaging study suggests that the patient has a left supraclavicular metastasis that is slightly smaller than the prior study, measuring 5.3 x 5.1 cm compared to 5.8 x 5.8 cm, and has stable mass effect on the left subclavian vein. The vein is markedly narrowed and may be infiltrated by the tumor, but is still patent. There are also stable tiny bilateral pulmonary nodules. Additionally, there …	12.38	11.5	9.99	13.2	11.7675	This is describing a metastasis on the left supraclavicular area, which is slightly smaller than it was previously. The mass is causing a narrowing and possible infiltration of the left subclavian vein, but it is still patent. This is describing small, stable pulmonary nodules on both sides. This is describing the placement of fiducial seeds in a pancreatic mass which is slightly larger than it w…	14.51	13.1	11.2	16	13.7025	Left supraclavicular metastasis measuring 5.3 x 5.1 cm (compared to 5.8 x 5.8 cm) with stable mass effect on left subclavian vein (narrowed, possibly infiltrated, still patent). Stable tiny bilateral pulmonary nodules. Pancreatic mass slightly larger (3.8 x 3.6 cm compared to 3.4 x 3 cm), may be secondary to edema post-CyberKnife treatment. Right inguinal node measuring 2 x 1.8 cm (larger compare…	12.32	10.6	11.49	13	11.8525	There is a slightly smaller tumor in the left supraclavicular area, measuring 5.3 x 5.1 cm compared to the previous measurement of 5.8 x 5.8 cm. This tumor is causing some narrowing and possible infiltration of the left subclavian vein, but the vein is still patent. There are stable, tiny pulmonary nodules seen bilaterally. There have been fiducial seeds placed within the pancreatic mass, which i…	10.76	9.8	8.7	10.2	9.865
1) AVM of the right posterior temporal/parietal region with communication to the right lateral ventricle and deep venous system. 2) Aneurysm of the anterior communicating artery. 3) Supracallosal hematoma with flattening of the corpus callosum and lateral ventricles.	CT HEAD W/ CONTRAST	An AVM (arteriovenous malformation) is an abnormal connection between arteries and veins that can cause bleeding in the brain. In this case, the AVM is located in the right posterior temporal/parietal region and is communicating with the right lateral ventricle and deep venous system. An aneurysm of the anterior communicating artery is an enlarged, weakened area in the artery wall that can ruptur…	15.18	12	13.11	13.5	13.4475	Answer: Right posterior temporal/parietal AVM with communication to the right lateral ventricle and deep venous system, anterior communicating artery aneurysm, and supracallosal hematoma with flattening of the corpus callosum and lateral ventricles.	26.55	22.9	21.94	26.6	24.4975	There is an Arteriovenous Malformation (AVM) located in the right posterior temporal/parietal region, which is connected to the right lateral ventricle and deep venous system. There is an aneurysm located at the anterior communicating artery. There is a supracallosal hematoma, which is causing flattening of the corpus callosum and lateral ventricles.	17.78	13.5	16.06	15.1	15.61	Answer: An AVM (arteriovenous malformation) is a tangle of abnormal blood vessels in the brain that can cause bleeding and stroke. The right posterior temporal/parietal region AVM is communicating with the right lateral ventricle and deep venous system. An aneurysm of the anterior communicating artery is an abnormal bulge in an artery in the brain that can rupture and cause a stroke. A supracallo…	15.18	13.1	13.92	13.8	14	Answer: 1) This refers to an arteriovenous malformation (AVM) located in the right posterior temporal/parietal region, which is connected to the right lateral ventricle and deep venous system. 2) This refers to an aneurysm of the anterior communicating artery. 3) This refers to a supracallosal hematoma, which is causing flattening of the corpus callosum and lateral ventricles.	32.62	27.9	15.45	33.9	27.4675	AVM of the right posterior temporal/parietal region refers to an arteriovenous malformation (AVM) located in the right posterior temporal and parietal region of the brain. This AVM has communication with the right lateral ventricle and the deep venous system, meaning that the AVM is connected to both the right lateral ventricle and the deep venous system. An aneurysm of the anterior communicating…	23.04	22	15.04	27.1	21.795	Right posterior temporal/parietal AVM with communication to right lateral ventricle and deep venous system, aneurysm of anterior communicating artery, and supracallosal hematoma with flattening of corpus callosum and lateral ventricles.	26.67	22.1	22.58	26.1	24.3625	An Arteriovenous Malformation (AVM) is present in the right posterior temporal and parietal regions of the brain, with connections to the right lateral ventricle and deep venous system. There is an aneurysm located on the anterior communicating artery. There is a supracallosal hematoma present, which is causing the corpus callosum and lateral ventricles to be flattened.	16.77	12.9	14.85	14.6	14.78
No ring enhancing lesion identified. A focal area of low attenuation in the left periventricular white matter raises concern for PML in this patient with known immunodeficiency. Chronic microvascular infarction is less likely given the focal distribution. The finding may also be seen with Lyme disease, multiple sclerosis, and lymphoma. Further evaluation with MRI is recommended.	CT HEAD W/ CONTRAST	This statement is referring to an MRI scan of the brain. The scan showed a focal area of low attenuation in the left periventricular white matter, which is an area of the brain. This finding is concerning for a condition called Progressive Multifocal Leukoencephalopathy (PML), which is a rare neurological disorder that affects individuals with weakened immune systems. However, this finding could …	14.75	11.6	13.23	13.2	13.195	A focal area of low attenuation in the left periventricular white matter raises concern for PML, Lyme disease, multiple sclerosis, or lymphoma. Further evaluation with MRI is recommended.	14.17	12.3	14.26	12.5	13.3075	No abnormality was seen on the MRI scan that would indicate a brain tumor. However, there is an area of decreased brightness in the left side of the brain near the ventricles, which could indicate progressive multifocal leukoencephalopathy (PML), a serious condition that can occur in people with weakened immune systems. It is also possible that this finding could be caused by Lyme disease, multip…	16.51	13.3	12.83	16.3	14.735	This description indicates that a CT scan of the brain revealed a focal area of low attenuation in the left periventricular white matter. This finding may indicate the presence of progressive multifocal leukoencephalopathy (PML) due to the patient's immunodeficiency. However, other conditions such as Lyme disease, multiple sclerosis, and lymphoma may also be the cause. Therefore, further evaluati…	16.27	13.4	15.31	14.5	14.87	This medical imaging report suggests that the patient has a focal area of low attenuation in the left periventricular white matter which could be indicative of PML, Lyme disease, multiple sclerosis, or lymphoma. Further evaluation with an MRI is recommended in order to determine the cause of the low attenuation.	17.2	15.4	13.06	15.9	15.39	This statement is referring to a medical imaging scan of the brain. The scan did not identify any ring-enhancing lesions, which are usually indicative of a tumor. However, the scan did identify a focal area of low attenuation in the left periventricular white matter, which is an area of concern for Progressive Multifocal Leukoencephalopathy (PML) in a patient with a known immunodeficiency. The fo…	16.46	13.2	13.23	15	14.4725	No suspicious lesion identified in the brain. A focal area of low attenuation in the left periventricular white matter raises concern for PML due to patient's known immunodeficiency. Further evaluation with MRI is recommended, as other conditions such as Lyme disease, multiple sclerosis, and lymphoma may also cause this finding.	14.68	12.2	14.21	13.4	13.6225	This scan of the patient's brain did not show any lesions that would be visible on an MRI scan. However, there is an area of low attenuation in the left periventricular white matter which could be an indication of a serious condition called Progressive Multifocal Leukoencephalopathy (PML). This is more likely than a chronic microvascular infarction due to the focal distribution. Other possible ca…	14.34	11	12.93	12.4	12.6675
No evidence for intracranial abscess. Fluid level in the left maxillary sinus and mild mucosal thickening in bilateral ethmoid, sphenoid and frontal sinuses.	CT HEAD W/ CONTRAST	This statement is referring to an imaging scan result. It means that there is no evidence of an intracranial abscess, which is an infection in the brain, showing up on the scan. However, the scan did show fluid levels in the left maxillary sinus and mild mucosal thickening in bilateral ethmoid, sphenoid, and frontal sinuses. This could indicate the presence of an infection in the sinuses, which c…	12.76	10.3	10.38	10.9	11.085	No evidence of intracranial abscess; fluid level in left maxillary sinus and mild mucosal thickening in bilateral ethmoid, sphenoid, and frontal sinuses.	21.53	16.6	16.48	17.8	18.1025	No evidence of an intracranial abscess was found on the scan, however there was a fluid level present in the left maxillary sinus and mild mucosal thickening in the bilateral ethmoid, sphenoid, and frontal sinuses.	22	18.1	12.49	20.3	18.2225	This CT scan of the sinuses shows that there is no evidence of an intracranial abscess. However, there is a fluid level present in the left maxillary sinus and mild mucosal thickening in the bilateral ethmoid, sphenoid, and frontal sinuses. This could be indicative of an infection or an inflammatory process. Further testing and evaluation may be necessary to determine the cause.	14.59	10.5	11.71	10.6	11.85	This statement means that there is no indication of an abscess in the brain, but there is fluid build-up in the left maxillary sinus and mild thickening of the mucous membranes in the ethmoid, sphenoid, and frontal sinuses on both sides.	20.3	16.9	10.75	21.7	17.4125	This statement is referring to an imaging study, such as an MRI or CT scan, that was done on the patient. The results of the scan indicate that there is no evidence of an intracranial abscess, which is a collection of pus in the brain. However, there is evidence of fluid levels in the left maxillary sinus and mild mucosal thickening in the bilateral ethmoid, sphenoid, and frontal sinuses. This su…	13.72	10.5	9.52	11.6	11.335	No intracranial abscess present.	11.6	7.2	17.4	14.7	12.725	This statement means that there is no indication of an abscess inside the skull, but there is evidence of fluid in the left maxillary sinus and mild thickening of the mucosa in both ethmoid, sphenoid, and frontal sinuses.	20.46	16.9	10.8	20.4	17.14
1. No change in appearance of abdominal aortic repair with no evidence for an aortoenteric fistula. Patent mesenteric arterial vasculature. 2. Left lower lobe opacity suggestive of pneumonia. 3. Mucoid impaction in the right lower lobe bronchi with atelectasis and a small effusion. 4. Stable ventral wall defect. 5. Stable stage IV left ischial tuberosity ulcer with sclerosis of the ischium likely…	CTA ABD & PELVIS	No change in appearance of abdominal aortic repair with no evidence for an aortoenteric fistula indicates that the patient had previously undergone a surgical repair of the abdominal aorta, and that there is no evidence of an abnormal connection between the aorta and the intestine. The patent mesenteric arterial vasculature indicates that the arteries that supply the intestine are open and functi…	28.02	26.1	12.2	31.5	24.455	No change in abdominal aortic repair. Patent mesenteric arterial vasculature. Left lower lobe opacity suggestive of pneumonia. Mucoid impaction in right lower lobe bronchi with atelectasis and small effusion. Stable ventral wall defect. Stable stage IV left ischial tuberosity ulcer with sclerosis of ischium likely reflective of chronic osteomyelitis. Interval decrease in size of perihepatic colle…	15.44	11.4	15.16	11.6	13.4	There has been no change in the appearance of the abdominal aortic repair, with no evidence of an aortoenteric fistula. The mesenteric arterial vasculature is patent. An opacity in the left lower lobe is suggestive of pneumonia. There is a mucoid impaction in the right lower lobe bronchi, with atelectasis and a small effusion. The ventral wall defect is stable. The left ischial tuberosity ulcer i…	15.48	9.8	11.6	11.2	12.02	This CT scan of the abdomen and pelvis shows no change in the appearance of the abdominal aortic repair, with no evidence for an aortoenteric fistula. The mesenteric arterial vasculature is patent. There is an opacity in the left lower lobe suggestive of pneumonia. There is mucoid impaction in the right lower lobe bronchi with atelectasis and a small effusion. The ventral wall defect is stable. T…	14.42	10.2	10.95	9.9	11.3675	Interpretation: Abdominal aortic repair appears unchanged with no evidence of an aortoenteric fistula, and patent mesenteric arterial vasculature. There is a left lower lobe opacity suggestive of pneumonia, mucoid impaction in the right lower lobe bronchi with atelectasis and a small effusion, a stable ventral wall defect, a stable stage IV left ischial tuberosity ulcer with sclerosis of the isch…	26.94	22.2	15.73	25.3	22.5425	No change in appearance of abdominal aortic repair with no evidence for an aortoenteric fistula means that the repair of the aorta in the abdomen has not changed since the last exam and there is no evidence of a connection between the aorta and the intestine. The mesenteric arterial vasculature (blood vessels) are intact. Left lower lobe opacity suggests that there is an area of decreased transpa…	53.24	49.9	11.34	62.6	44.27	No change in abdominal aortic repair, patent mesenteric arterial vasculature. Left lower lobe opacity suggestive of pneumonia. Mucoid impaction with atelectasis and small effusion in right lower lobe bronchi. Stable ventral wall defect, stage IV left ischial tuberosity ulcer with sclerosis of ischium likely reflective of chronic osteomyelitis. Interval decrease in size of perihepatic collection n…	16.8	11.5	16.05	13.1	14.3625	The abdominal aortic repair has not changed in appearance and there is no indication of an aortoenteric fistula. The mesenteric arterial vasculature is intact. There is an opacity in the left lower lobe of the lungs that is likely due to pneumonia. There is a mucoid impaction in the right lower lobe bronchi, causing atelectasis and a small effusion. The ventral wall defect is stable. The stage IV…	13.65	10.2	10.72	9.7	11.0675
1. Large right retroperitoneal hematoma, stable from the most recent examination performed today. No definite source of bleeding is identified. 2. Small bilateral pleural effusions with adjacent compressive atelectasis. The right pleural effusion measures slightly higher than simple fluid in Hounsfield units suggesting complexity . 3. Severe stenosis at the origin of the celiac axis. 4. Right che…	CTA ABD & PELVIS	This report is describing the results of a medical imaging examination. The first finding is a large right retroperitoneal hematoma, which is stable since the most recent examination. The second finding is small bilateral pleural effusions with adjacent compressive atelectasis. The right pleural effusion has a slightly higher Hounsfield unit, which suggests complexity. The third finding is severe…	11.73	10.6	13.11	12	11.86	The patient has a large right retroperitoneal hematoma, small bilateral pleural effusions with adjacent compressive atelectasis, severe stenosis at the origin of the celiac axis, and a right chest wall soft tissue lesion measuring 2.2 x 5.4 cm which may be resolving hematoma. Follow-up is recommended.	16.16	13.4	14.39	16.4	15.0875	An imaging scan has revealed a large, stable hematoma in the right retroperitoneal area, with no known source of bleeding. The scan also revealed small bilateral pleural effusions, with the right one containing more complex fluid than simple fluid, as well as adjacent compressive atelectasis. Severe stenosis at the origin of the celiac axis was also seen. A new right chest wall soft tissue lesion…	13.12	9.7	11.84	12.5	11.79	This CT scan report describes the presence of a large right retroperitoneal hematoma, small bilateral pleural effusions with adjacent compressive atelectasis, severe stenosis at the origin of the celiac axis, and a right chest wall soft tissue lesion measuring 2.2 x 5.4 cm. The hematoma is stable from the most recent examination, and no definite source of bleeding has been identified. The right p…	15.85	12.7	14.39	16.7	14.91	This medical report indicates that the patient has a large right retroperitoneal hematoma that is stable and no definite source of bleeding has been identified. There are also small bilateral pleural effusions with adjacent compressive atelectasis, with the right pleural effusion suggesting complexity. Additionally, there is severe stenosis at the origin of the celiac axis and a right chest wall …	15.6	12.2	13.92	14.4	14.03	This report is describing the results of a medical imaging examination. The first finding is a large right retroperitoneal hematoma, which is stable from the most recent examination. No definite source of bleeding is identified. The second finding is small bilateral pleural effusions with adjacent compressive atelectasis. The right pleural effusion measures slightly higher than simple fluid in Ho…	11.33	9.8	13.39	11.4	11.48	There is a large right retroperitoneal hematoma with no definite source of bleeding, small bilateral pleural effusions with adjacent compressive atelectasis, severe stenosis at the origin of the celiac axis, and a new right chest wall soft tissue lesion measuring 2.2 x 5.4 cm which may be resolving hematoma. Follow-up is recommended.	17.32	13.4	13.81	17.3	15.4575	This patient has a large hematoma in the retroperitoneal area which is stable. There are also small pleural effusions on both sides of the chest, with one side containing more complex fluid. There is a severe stenosis at the origin of the celiac axis, and a new soft tissue lesion on the right chest wall measuring 2.2 x 5.4 cm. It is possible that this lesion is a resolving hematoma due to the rec…	9.05	7.4	8.81	8.8	8.515
1. Evidence of bilateral pyelonephritis more pronounced on the right than the left without associated nephrolithiasis or hydronephrosis. 2. No other findings to suggest intra-abdominal infection.	CTA ABD & PELVIS	This statement is describing findings from an imaging study of the kidneys. Bilateral pyelonephritis is an infection of both kidneys, and the statement indicates that the infection is more pronounced on the right side. There is also no evidence of nephrolithiasis (kidney stones) or hydronephrosis (swelling of the kidneys due to a blockage). Lastly, there are no other findings that suggest an intr…	11.4	9.5	13.86	12.9	11.915	Bilateral pyelonephritis is present, more pronounced on the right, without nephrolithiasis, hydronephrosis, or other evidence of intra-abdominal infection.	20.53	16.2	24.94	23.7	21.3425	Imaging results show that the right kidney has more severe inflammation caused by pyelonephritis than the left kidney, and there are no kidney stones or swelling of the kidneys present. No other signs of infection inside the abdomen were found.	18	16.5	12.78	22.8	17.52	This medical description indicates that a patient has evidence of an infection in both kidneys, with the right kidney showing more severe signs of infection than the left. There is no evidence of kidney stones or fluid buildup in the kidneys. Additionally, there are no other signs of infection in the abdomen.	11.54	10	10.73	10.7	10.7425	This medical report is suggesting that there is an infection in both kidneys, with the right side being more affected than the left. There are no other signs of infection in the abdomen.	11.45	8.5	8.99	8.8	9.435	This statement is describing the results of an imaging study of the kidneys. Bilateral pyelonephritis means that both kidneys have inflammation, but the inflammation is more severe on the right side. There is no evidence of nephrolithiasis (kidney stones) or hydronephrosis (swelling of the kidneys caused by a blockage), which are both common complications of pyelonephritis. The statement also ind…	13.62	11.4	13.29	14.4	13.1775	Bilateral pyelonephritis more pronounced on the right without nephrolithiasis, hydronephrosis, or other signs of intra-abdominal infection.	18.9	15.4	25.92	23.1	20.83	This medical report is saying that there is evidence of inflammation of both kidneys, with the right kidney being more affected than the left, and there are no stones or swelling present. Additionally, there are no other signs of infection inside the abdomen.	14.18	10.5	11.31	13.1	12.2725
Six month follow up to the left breast recommended. Note is made this is being dictated on the date of her six month follow up of previous as it is not clear if the original dictation was recorded. The films were checked out of our department and taken directly to Dr. Smith's office without initial review. BIRADS 3 - probably benign, but one or two more microcalcifications on the left, six month …	MAMMOGRAM (SCREENING)	This note is referring to a patient who had a mammogram of their left breast. The mammogram showed a BIRADS 3, which indicates that the findings are probably benign but that one or two more microcalcifications were seen. The note is recommending a six-month follow up to further assess the patient's condition. It is also noting that the films were taken directly to the doctor's office without init…	12.07	11.2	11.02	12.2	11.6225	A BIRADS 3 was assigned to the left breast, with a recommendation for a six month follow up due to the presence of one or two microcalcifications. The films were taken directly to Dr. Smith's office without initial review.	8.28	7.2	8.45	7.3	7.8075	The patient had a mammogram of her left breast six months ago, and the radiologist recommended a follow-up in six months. The mammogram was taken to Dr. Smith's office without initial review, and the radiologist noted that there were some microcalcifications present, which are likely benign, but a follow-up is still recommended.	10	11.2	12.41	12.5	11.5275	This note is describing the results of a six-month follow-up to a previous procedure on the left breast. The films were taken to a doctor's office without initial review, resulting in a BIRADS 3 rating, which indicates that the findings are likely to be benign, but one or two more microcalcifications were noted and a six-month follow-up was recommended.	16.55	14.8	11.5	17	14.9625	This note is about a patient who had a mammogram done six months ago. The results of the mammogram were BIRADS 3, which means that the findings are probably benign, but there were one or two more microcalcifications on the left breast. The doctor is recommending a six-month follow-up to the left breast to make sure that the findings are still benign. The note also mentions that the films were che…	9.62	7.6	9.45	9.6	9.0675	This note is referring to a patient who has had a mammogram of the left breast. The mammogram was taken to a doctor's office without review by the radiologist, and the radiologist is recommending a six month follow up. The radiologist has assigned a BIRADS (Breast Imaging Reporting and Data System) score of 3, meaning that the mammogram appears to be probably benign, but there are one or two micr…	14.44	14.5	10.74	14.5	13.545	A six-month follow-up of the left breast is recommended due to one or two additional microcalcifications. BIRADS 3 - probably benign. Dr. Smith's office has checked out the films without initial review.	9.28	8.5	11.75	9.7	9.8075	This patient had a follow up appointment six months after her initial breast exam. The results of the exam were BIRADS 3, which indicates that the findings are probably benign, but there are one or two more microcalcifications present on the left breast. The patient should return in six months for another follow up appointment to check on the microcalcifications.	10.67	11.1	11.84	12.6	11.5525
Bilateral nodular opacities, likely benign, possibly cysts in the upper outer aspects of both breasts, right more than left, and a 6-month followup bilateral mammogram is requested. BIRADS category 3 - probably benign.	MAMMOGRAM (SCREENING)	This statement is a diagnosis from a mammogram. Bilateral nodular opacities are a finding on a mammogram that may indicate a benign (non-cancerous) condition such as cysts in the upper outer aspects of both breasts. The diagnosis is classified as BIRADS category 3, which means that the findings are probably benign. The doctor is requesting a 6-month follow-up mammogram to monitor the situation.	14.57	11.8	12.35	11.5	12.555	Possible cysts in both breasts, right more than left; 6-month followup bilateral mammogram requested; BIRADS category 3 - probably benign.	18.13	14.2	17.23	17.6	16.79	A mammogram has revealed bilateral nodular opacities in the upper outer aspects of both breasts, with the right breast having more opacities than the left. These opacities are likely benign and may be cysts. It is recommended that a follow-up mammogram be performed in 6 months for further evaluation. The BIRADS category for this finding is 3, which indicates that the nodules are probably benign.	11.44	9.6	11.6	10.9	10.885	This description indicates that the radiologist has observed bilateral nodular opacities in the upper outer aspects of the patient's breasts, with the right side being more affected than the left. The radiologist has recommended a 6-month followup bilateral mammogram to further assess the nodular opacities. The radiologist has assigned a BIRADS category 3, which indicates that the nodular opaciti…	14.09	14.9	15.66	16.2	15.2125	This medical report is describing the presence of nodular opacities, which are likely benign and may be cysts, in both breasts. The right breast appears to have more opacities than the left. The doctor is recommending a follow-up mammogram in six months to further assess the nodular opacities and determine their exact nature. The BIRADS category for this finding is 3, which indicates that the fin…	12.14	10	11.77	11.5	11.3525	This statement is referring to a mammogram that has shown bilateral nodular opacities in the upper outer aspects of both breasts, with the right breast having more opacities than the left. The radiologist believes that these opacities are likely benign, but cannot be certain, and so they recommend a 6-month followup mammogram to monitor the area. The radiologist has classified the findings as BIR…	15.29	14.1	13.12	15.9	14.6025	Bilateral nodular opacities likely benign, possibly cysts in both breasts, right more than left, BIRADS 3 - probably benign. 6-month followup bilateral mammogram requested.	19.63	17	18.8	20.6	19.0075	This means that there are nodular (lump-like) areas of opacity (shadows) seen on a mammogram in both breasts, with the right breast having more than the left. It is likely that these are benign (non-cancerous) and may be cysts. A follow-up mammogram is recommended in 6 months to check if the opacities have changed. The BIRADS (Breast Imaging Reporting and Data System) category is 3, which indicat…	12.25	9.2	10.62	11.4	10.8675
No radiographic evidence for malignancy. Hospital-RADS 2.	MAMMOGRAM (SCREENING)	This means that the results of a radiographic (x-ray) scan of the patient did not show any signs of cancer. The hospital-RADS score of 2 indicates that the patient is at low risk for developing cancer.	10.53	8	8.18	9.3	9.0025	No cancer detected. Hospital-RADS 2.	10	12.3	11.92	11.2	11.355	There is no evidence of cancer on imaging tests (such as X-rays or CT scans). The hospital-RADS score (which is a measure of the risk of malignancy) is 2.	8.56	6.6	5.73	6.3	6.7975	This means that there is no evidence of cancer seen on the radiographic images, and the patient has been classified as a Hospital-RADS 2, which is a low risk for malignancy.	17.56	14.2	9.3	15.8	14.215	This means that there is no evidence of cancer on the radiograph, and the patient has been assigned a Hospital-RADS score of 2.	12.68	9.9	8.71	11.6	10.7225	This means that there is no evidence of cancer on an imaging scan. Hospital-RADS 2 is a classification system used to evaluate the likelihood of malignancy in a patient. It is based on the size, shape, and margins of a lesion seen on a scan, and it is rated on a scale of 1-5, with 1 being the lowest risk and 5 being the highest risk. In this case, the patient has been classified as Hospital-RADS …	11.81	9.2	6.85	9.5	9.34	No cancer was found on imaging. Hospital-RADS score 2.	1.8	5	5.41	4.9	4.2775	This means that there is no evidence of cancer on the X-ray images taken. The hospital has assigned a rating of 2 on their Radiological Assessment of Disease Severity (RADS) scale, which is a measure of how severe the disease is.	12.1	10.1	8.59	10.5	10.3225
No evidence of malignancy. Bilateral fibroadenomas. Hospital-RADS 2 - benign findings.	MAMMOGRAM (SCREENING)	This statement is describing the results of a medical imaging test. It means that the imaging test did not show any signs of cancer. The test did show bilateral fibroadenomas, which are benign (non-cancerous) tumors in the breast. The hospital-RADS 2 rating assigned to the findings indicates that the findings are benign.	9.82	8.4	11.06	9.6	9.72	No malignancy found; bilateral fibroadenomas present; Hospital-RADS 2 benign diagnosis.	20	19	24.16	20.3	20.865	There is no evidence of cancer or other serious illness. Bilateral fibroadenomas, which are non-cancerous lumps, were found. The hospital's Radiological Assessment of Data System (RADS) score is 2, which indicates benign findings.	15.31	11.1	14.6	12.3	13.3275	This medical report indicates that no cancer is present. The patient has two fibroadenomas, which are benign (noncancerous) tumors that commonly occur in the breast. The Hospital-RADS score of 2 indicates that the findings are benign.	10.36	9.2	12.75	10.6	10.7275	This medical report is indicating that the patient does not have any signs of cancer. Instead, the patient has bilateral fibroadenomas, which are benign tumors. The Hospital-RADS score of 2 is also indicating that the findings are benign.	9.29	9.4	11.59	9.8	10.02	This is a medical diagnosis. It means that there is no evidence of cancer or any other malignant disease. The patient has two fibroadenomas, which are benign (noncancerous) tumors. The Hospital-RADS score for this finding is 2, which is the lowest score and indicates benign findings.	10.69	7.8	10.54	8.8	9.4575	No malignancy; bilateral fibroadenomas; Hospital-RADS 2 - benign.	19.94	22.5	23.96	21.1	21.875	There is no evidence of any cancerous or malignant growths in the breasts. Two benign lumps, known as fibroadenomas, have been found. The hospital's Breast Imaging-Reporting and Data System (BI-RADS) has classified the findings as benign.	12.58	8	12.92	11.1	11.15
1. Diffuse iron deposition in the liver, spleen, and bone marrow consistent with multiple prior blood transfusions. 2. Left lower lobe consolidation and/or atelectasis. 3. Left pleural effusion. 4. Right lower lobe infiltrate. 5. Lung nodule in the right middle lobe. 6. Ascites. 7. Small kidneys bilaterally with poor corticomedullary differentiation. 8. Hiatal hernia.	MR ABDOMEN W/CONTRAST	Diffuse iron deposition in the liver, spleen, and bone marrow is consistent with multiple prior blood transfusions, as iron accumulates in the body with each transfusion. Left lower lobe consolidation and/or atelectasis is a condition in which the air sacs of the lung become filled with fluid or collapse, causing difficulty in breathing. Left pleural effusion is an accumulation of fluid in the pl…	13.88	12.5	11.2	13.8	12.845	Iron deposition in multiple organs, left lower lobe consolidation/atelectasis, left pleural effusion, right lower lobe infiltrate, right middle lobe lung nodule, ascites, small kidneys with poor corticomedullary differentiation, and hiatal hernia.	22.72	21.3	22.23	27	23.3125	An accumulation of iron in the liver, spleen, and bone marrow due to multiple previous blood transfusions. A collection of fluid and/or collapsed tissue in the left lower lobe of the lungs. An accumulation of fluid in the space between the two layers of tissue that line the left lung. An area of abnormal tissue in the right lower lobe of the lungs. A small, round growth in the right middle lobe o…	8.65	7.1	9.56	8	8.3275	This set of findings is consistent with a patient who has had multiple blood transfusions, leading to diffuse iron deposition in the liver, spleen, and bone marrow. There is evidence of left lower lobe consolidation and/or atelectasis, a left pleural effusion, a right lower lobe infiltrate, a lung nodule in the right middle lobe, ascites, small kidneys bilaterally with poor corticomedullary diffe…	20.47	17.3	14.4	21.2	18.3425	The medical imaging results suggest that the patient has a history of multiple blood transfusions, which have caused diffuse iron deposition in the liver, spleen, and bone marrow. The left lower lobe of the lung is consolidated and/or atelectatic, and there is a pleural effusion in the same lobe. The right lower lobe of the lung has an infiltrate, and there is a lung nodule in the right middle lo…	12.14	10.5	11.26	11.6	11.375	Diffuse iron deposition in the liver, spleen, and bone marrow is a sign of multiple prior blood transfusions, which can cause iron to accumulate in these organs. Left lower lobe consolidation and/or atelectasis indicates an area of the lung that is not able to expand properly, which can be caused by an infection, obstruction, or inflammation. Left pleural effusion is a collection of fluid in the …	45.29	43.3	12.67	53.9	38.79	Iron deposition in liver, spleen, and bone marrow from blood transfusions; left lower lobe consolidation/atelectasis, left pleural effusion, right lower lobe infiltrate, right middle lobe nodule, ascites, small kidneys with poor corticomedullary differentiation, and hiatal hernia.	23.29	22.1	21.19	28.7	23.82	There are deposits of iron in the liver, spleen, and bone marrow, which suggests that the patient has had multiple blood transfusions in the past. There is a consolidation or collapse of the left lower lobe of the lungs. There is a fluid accumulation in the left pleural space. There is an infiltrate in the right lower lobe of the lungs. There is a nodule in the right middle lobe of the lungs. The…	7.53	6	7.93	7	7.115
1. Large, heterogeneous pancreatic head mass with SMV involvement. This is consistent with known carcinoma. 2. Hepatic cyst in segment VII. No evidence of hepatic metastases. 3. No intra-abdominal collection.	MR ABDOMEN W/CONTRAST	This refers to a large tumor located in the head of the pancreas that is affecting the superior mesenteric vein (SMV), which is consistent with a diagnosis of pancreatic cancer. This refers to a cyst located in segment VII of the liver. There is no evidence of metastases, indicating that the cyst is not related to cancer. This refers to the absence of any collections of fluid or other material in…	15.62	11.9	9.28	11.6	12.1	Answer: The findings indicate a large, heterogeneous pancreatic head mass with involvement of the superior mesenteric vein, consistent with known carcinoma, a hepatic cyst in segment VII with no evidence of hepatic metastases, and no intra-abdominal collection.	27.77	22.4	17.47	25.7	23.335	A large, mixed-type tumor in the head of the pancreas is present, which appears to involve the superior mesenteric vein and is likely to be a carcinoma. A cyst is present in the seventh segment of the liver, but there is no evidence of metastases from other cancers. No abnormal fluid accumulations are present in the abdominal cavity.	28.72	25.9	11.1	30.5	24.055	This CT scan shows a large, irregular mass in the pancreatic head that is likely a carcinoma. The superior mesenteric vein is involved by the mass. There is also a cyst in segment VII of the liver, but there is no evidence of metastases from the mass. Finally, there is no evidence of any intra-abdominal collections.	11.31	8.8	8.46	7.6	9.0425	Answer: The imaging results indicate that there is a large, diverse mass in the pancreatic head that appears to be a carcinoma, with involvement of the superior mesenteric vein. There is also a cyst in the liver in segment VII, but no evidence of metastases. There are no collections of fluid within the abdomen.	13.13	10.3	9.51	10.2	10.785	This is a description of a medical imaging scan that shows a large mass in the pancreas (the head of the pancreas) that affects the superior mesenteric vein (SMV). The size and characteristics of the mass are consistent with a diagnosis of cancer (carcinoma). The scan also shows a cyst in the liver in segment VII. There is no evidence of metastases (spread of cancer cells) to the liver. The scan …	15.74	12.6	9.06	14	12.85	Large pancreatic mass with SMV involvement, likely carcinoma. Hepatic cyst in segment VII, no metastases. No abdominal collection.	15.73	10.4	13.97	11.1	12.8	There is a large, diverse tumor in the head of the pancreas that has spread to the superior mesenteric vein. This tumor is most likely a type of cancer. There is a cyst in segment VII of the liver, but there is no sign of the cancer spreading to the liver. There is no fluid buildup in the abdomen.	7.28	5.5	5.21	5.2	5.7975
Slightly limited study by motion degradation however, the venous drainage of the neck including both IJ, and subclavian veins including the SVC are patent.	MR CHEST ANGIOGRAM	This statement means that a study of the venous drainage of the neck, including both internal jugular (IJ) and subclavian veins and the superior vena cava (SVC), was conducted with some limitations due to motion degradation. The study found that the veins are open and functioning properly.	17.06	12.5	12.13	14.8	14.1225	The venous drainage of the neck, including both internal jugular and subclavian veins and the superior vena cava, is unobstructed despite slight motion degradation.	19.6	15	16.37	18.3	17.3175	The study was slightly limited due to motion degradation, but the veins in the neck, including the internal jugular veins, the subclavian veins, and the superior vena cava, were found to be open and functioning properly.	23.29	17.3	12.14	20.8	18.3825	This sentence describes an imaging study that has been conducted to assess the venous drainage of the neck, including both the internal jugular and subclavian veins, including the superior vena cava. The study was slightly limited due to motion degradation.	15	12.3	13.75	14.2	13.8125	This statement means that despite some limitations in the study due to a decrease in movement, the veins in the neck, including the internal jugular and subclavian veins, as well as the superior vena cava, are all open and working properly.	22.25	18.1	11.22	22.1	18.4175	This statement is referring to a study that was done on the venous drainage of the neck, specifically the internal jugular (IJ) and subclavian veins, including the superior vena cava (SVC). The study may have been limited in some way, but the results showed that the veins were patent, meaning they were open and functioning properly.	17.63	13	10.86	16	14.3725	The venous drainage of the neck, including the Internal Jugular, Subclavian, and Superior Vena Cava veins, is intact despite some motion degradation.	17.89	14.2	15.14	17	16.0575	This statement means that, although there has been a slight reduction in the amount of study done, the veins in the neck that drain blood, including the internal jugular veins and subclavian veins, including the superior vena cava, are open and functioning properly.	23.71	18.9	13.01	24.6	20.055
Short-term stability of right temporal and parietal metastatic lesions. No evidence of new metastatic foci. Study for surgical planning.	MR HEAD W/ CONTRAST	This statement is referring to a medical imaging study that was conducted to assess the stability of lesions that are located in the right temporal and parietal regions of the brain. The study was conducted to provide information that can be used for surgical planning. The results of the study indicate that the lesions are stable over the short-term and that there is no evidence of any new metast…	15.03	11.2	10.86	13.1	12.5475	Study to determine if right temporal and parietal metastatic lesions are stable for surgical planning, with no evidence of new metastatic foci.	16.07	13.1	14.33	15.7	14.8	This medical imaging study is intended to evaluate the current stability of right temporal and parietal metastatic lesions, to determine if there is evidence of new metastatic foci, and to assist with surgical planning.	23.01	18.9	14.52	21.3	19.4325	This study is intended to evaluate the short-term stability of right temporal and parietal metastatic lesions. It will look for any evidence of new metastatic foci, which would be important information for surgical planning. The study will involve imaging tests, such as MRI or CT scans, to assess the size and location of the lesions. The results of the study will help to determine if the lesions …	12.34	9.5	10.27	11	10.7775	This medical report is indicating that the right temporal and parietal lesions (tumors) present in the patient have been stable over the short-term and there is no evidence of any new metastatic foci (spreading of the tumors). This information is being used to help plan for any necessary surgery.	14.7	11.7	11.67	14.7	13.1925	This statement is referring to a medical imaging study that was done to assess the stability of certain metastatic lesions in the right temporal and parietal regions of the brain. The study was done to determine if there was any evidence of new metastatic foci, which would indicate that the lesions are growing or spreading. The results of the study indicate that there is no evidence of new metast…	15.42	12.9	11.38	15.7	13.85	No evidence of new metastatic lesions in the right temporal and parietal regions, making them stable for short-term surgical planning.	14	12.3	15.2	15.7	14.3	This study is looking at the stability of metastatic lesions (tumors that have spread from their original location) in the right temporal and parietal regions of the brain over a short period of time. The study is also looking for any evidence of new metastatic foci (tumors that have spread to new locations). The results of the study will be used to plan for any necessary surgical procedures.	14.96	11	10.39	12.6	12.2375
1) Increased intensity seen within the left lentiform nucleus extending into the posterior limb of the internal capsule with a larger area seen on the diffusion weighted sequence extending to the left atrium. This is consistent with an evolving subacute infarct. 2) There is decreased flow in the M1 branches of the middle cerebral arteries bilaterally consistent with a stenosis on each size, moder…	MR-ANGIO HEAD	The first sentence describes an increased intensity seen in the left lentiform nucleus, which is likely a sign of an evolving subacute infarct. This means that there has been a recent stroke that is still in the process of developing. The second sentence describes decreased flow in the M1 branches of the middle cerebral arteries bilaterally, which is likely a sign of a stenosis on each side. This…	11.73	10.3	10.27	11.8	11.025	There is evidence of an evolving subacute infarct in the left lentiform nucleus and decreased flow in the M1 branches of the middle cerebral arteries bilaterally, suggesting a bilateral stenosis.	21.33	17.4	15.04	19.6	18.3425	There is increased intensity in the left lentiform nucleus that extends into the posterior limb of the internal capsule, as seen on the diffusion weighted sequence. This intensity extends to the left atrium, which is consistent with an evolving subacute infarct. The flow in the middle cerebral arteries is decreased bilaterally, indicating that there is a stenosis in each artery that is moderately…	20.47	17.3	14.05	20.5	18.08	This MRI scan describes an evolving subacute infarct in the left lentiform nucleus extending into the posterior limb of the internal capsule. Additionally, there is decreased flow in the M1 branches of the middle cerebral arteries bilaterally, which is consistent with a stenosis on either side that is moderately prominent in extent.	18.86	15.8	14.16	17.2	16.505	The imaging results suggest that the patient has an evolving subacute infarct in the left lentiform nucleus extending into the posterior limb of the internal capsule. There is also a stenosis of the M1 branches of the middle cerebral arteries bilaterally, which is moderately prominent in extent.	17.06	14.8	13.52	15.4	15.195	The MRI scan is showing an area of increased intensity in the left lentiform nucleus, which is a part of the brain. This area is extending into the posterior limb of the internal capsule and is larger on the diffusion weighted sequence. This is indicative of an evolving subacute infarct, which is a type of stroke that occurs when a clot blocks an artery in the brain. The MRI scan is also showing …	15.92	12	8.88	14.1	12.725	There is an evolving subacute infarct seen in the left lentiform nucleus extending into the posterior limb of the internal capsule, as well as decreased flow in the M1 branches of the middle cerebral arteries bilaterally, indicating a moderate stenosis on each side.	25.57	21.2	13.42	24.6	21.1975	There is an abnormally high intensity in the left lentiform nucleus, a part of the brain, which is extending into the back part of the internal capsule and is larger on the diffusion weighted sequence extending to the left atrium. This is likely due to an infarct that is in the process of occurring. The flow in the M1 branches of the middle cerebral arteries, which are located in the brain, is de…	16.03	13.1	9	14.3	13.1075
1) Two foci of restricted diffusion involving the right lenticular nucleii abutting the posterior limb of the right internal capsule, and the left posterior parietal lobe suspicious for areas of subacute infarction. 2) 40 to 50% stenosis involving the distal basilar artery. 3) Suspected small 4 mm aneurysm of the basilar tip vs. prominence of its distal portion due to proximal atherosclerotic dis…	MR-ANGIO HEAD	This MRI scan report is describing the findings of a patient who has multiple signs of stroke-like symptoms. The first finding is two foci of restricted diffusion, which suggests that there is an area of decreased blood flow, likely due to a blockage, in the right lenticular nucleii abutting the posterior limb of the right internal capsule, and the left posterior parietal lobe. This could be indi…	13.74	11.6	10.45	13.4	12.2975	The study showed two foci of restricted diffusion in the right lenticular nucleii and left posterior parietal lobe, a 40-50% stenosis of the distal basilar artery, a suspected small 4 mm aneurysm of the basilar tip, and mild dilatation of the left cavernous and supraclinoid portion of the internal carotid artery. Motion artifact degraded the study, so further clinical correlation and follow up ar…	21	16	13.76	20.1	17.715	The MRI scan showed two areas of restricted diffusion in the right lenticular nucleii and the left posterior parietal lobe, which are suspicious for subacute infarction. The distal basilar artery was found to have a 40-50% stenosis, and there was a suspected 4 mm aneurysm of the basilar tip or a prominence of its distal portion due to proximal atherosclerotic disease. Additionally, there was mild…	17.49	12.5	13.29	15.4	14.67	This MRI report describes two foci of restricted diffusion in the right lenticular nucleii and left posterior parietal lobe, which are suspicious for subacute infarction. It also notes a 40-50% stenosis of the distal basilar artery and a suspected small 4 mm aneurysm of the basilar tip or a prominence of its distal portion due to proximal atherosclerotic disease. Additionally, there is mild dilat…	17.93	13.8	13.76	16	15.3725	This MRI scan indicates that there are two areas of restricted diffusion in the right lenticular nucleii and the left posterior parietal lobe, which may be indicative of subacute infarction. Additionally, there is a 40-50% stenosis of the distal basilar artery, as well as a suspected small 4 mm aneurysm of the basilar tip or a prominence of its distal portion due to proximal atherosclerotic disea…	18	14.2	12.83	15.8	15.2075	This report is summarizing the results of a medical imaging study. The imaging study showed two areas of restricted diffusion in the right lenticular nucleii and the left posterior parietal lobe, which are suspicious for areas of subacute infarction. The imaging study also showed a 40-50% stenosis in the distal basilar artery. There was a suspected small 4 mm aneurysm of the basilar tip or a prom…	14.96	10.8	13	13.2	12.99	There is restricted diffusion involving the right lenticular nucleii abutting the posterior limb of the right internal capsule and the left posterior parietal lobe, a 40-50% stenosis of the distal basilar artery, a suspected 4 mm aneurysm of the basilar tip, and mild dilatation of the left cavernous and supraclinoid portion of the internal carotid artery. Motion artifact degraded the study, so fu…	22	18.1	14.69	22.1	19.2225	This MRI scan showed two areas of restricted diffusion in the right lenticular nucleii and left posterior parietal lobe which may indicate subacute infarction. Additionally, there is a 40-50% stenosis of the distal basilar artery, a suspected 4mm aneurysm of the basilar tip, and mild dilatation of the left cavernous and supraclinoid portion of the internal carotid artery. However, the scan was de…	19.07	14.2	14.28	17.1	16.1625
[truncated: 42 more columns]

## Sheet: Table 1 16-39
Report	Type	P16	GF P16	Flesch-Kincaid P16	Coleman-Liau P16	ARI P16	P17	GF P17	Flesch-Kincaid P17	Coleman-Liau P17	ARI P17	P18	GF P18	Flesch-Kincaid P18	Coleman-Liau P18	ARI P18	P19	GF P19	Flesch-Kincaid P19	Coleman-Liau P19	ARI P19	P20	GF P20	Flesch-Kincaid P20	Coleman-Liau P20	ARI P20	P21	GF P21	Flesch-Kincaid P21	Coleman-Liau P21	ARI P21	P22	GF P22	Flesch-Kincaid P22	Coleman-Liau P22	ARI P22	P23	GF P23	Flesch-Kincaid P23	Coleman-Liau P23	ARI P23	P24	GF P24	Flesch-Kincaid P24	Coleman-Liau P24	ARI P24	P25	GF P25	Flesch-Kincaid P25
1) Filling defects within the left lower lobe and right middle lobe arteries, left larger than right, consistent with pulmonary embolism. Left lower lobe consolidation/necrosis. 2) Mediastinal and axillary lymphadenopathy. 3) Interval resolution of left pleural effusion and increase in size of right pleural effusion. Right lower lobe passive atelectasis/consolidation.	CHEST CTA WITH CONTRAST	This radiology finding suggests that there are blockages in the left lower lobe and right middle lobe arteries, with the left one being larger than the right one. This is consistent with a pulmonary embolism, which is a blockage of the pulmonary artery or one of its branches. There is also consolidation/necrosis (tissue death) in the left lower lobe. There is also an increase in the size of lymph…	11.2	10.2	10.21	12.1	The radiology findings suggest that there is a blockage in the left lower lobe and right middle lobe arteries, with the left one being larger than the right. This blockage is likely caused by a pulmonary embolism. Additionally, there is an area of dead or damaged tissue in the left lower lobe, as well as enlarged lymph nodes in the chest and armpit. Lastly, the size of the fluid in the left chest…	11.2	9.5	8.07	11.8	There are blockages in the arteries in the left lower lobe and right middle lobe of the lungs, with the blockage in the left lower lobe being larger than the one in the right middle lobe. This is usually caused by something called a pulmonary embolism. There is also some damage to the tissue in the left lower lobe. There is some swelling in the lymph nodes in the chest and arms. The fluid that wa…	8.58	5.9	6.21	7.4	The X-ray showed that the left lower lobe and right middle lobe arteries had blockages that were bigger on the left side. This is likely caused by a blood clot (pulmonary embolism) which can cause damage to the left lower lobe, making it not work properly. The X-ray also showed enlarged lymph nodes in the chest and armpits. The X-ray also showed that the fluid in the left chest area had gone away…	10.07	8.7	8.48	11.4	The left lower lobe and right middle lobe of the lungs have something blocking the blood vessels, which is causing the left side to be larger than the right. This is likely due to a pulmonary embolism. There is also damage to the left lower lobe and swollen lymph nodes in the chest and armpit. The liquid in the left side of the chest has gone away, but there is more liquid in the right side of th…	9.6	7.9	6.22	9.7	There are some blockages in the left and right sides of the lungs that look like something is filling them up. The one on the left side is bigger than the one on the right side, and this could be caused by something called pulmonary embolism. There is also some damage to the left lung, which looks like it is not working properly. There are some swollen lymph nodes in the chest and arms. The fluid…	11.48	9.4	6.45	11.9	The x-ray showed that the left lower lobe of the lungs had some blockages, which can be caused by something called a pulmonary embolism. The left lower lobe also looked like it was damaged. The x-ray also showed some swollen lymph nodes in the chest and armpit area. The x-ray showed that the fluid that had been in the left side of the chest had gone away, but there was now fluid in the right side…	12.95	10.8	7.5	14.4	There are blockages in the big blood vessels in the left lower and right middle parts of the lungs. The blockage in the left side is bigger than the one in the right side. This could be caused by something called pulmonary embolism. The left lower part of the lungs has some dead tissue. The lymph nodes in the middle chest and armpit area are bigger than they should be. The fluid that was in the l…	8.88	7.2	5.92	8.8	The radiology finding is showing that there are blockages in the left lower lobe and right middle lobe arteries, with the left blockage being larger than the right. This is likely caused by a pulmonary embolism. There is also a consolidation or necrosis of the left lower lobe, as well as lymphadenopathy (swollen lymph nodes) in the mediastinal and axillary areas. Additionally, there has been a re…	14.4	13	12.19	15.3	There are blockages in the arteries in the left lower and right middle parts of the lungs, with the blockage in the left side being bigger than the right. This is likely due to a pulmonary embolism. There is also an area of the left lower lung that has been damaged and is not working properly. There is an increase in the size of the lymph nodes in the chest and armpits. The fluid that was in the …	9.75	8.2
No definite CT evidence for pulmonary embolus. Vague ground glass opacities in the lungs bilaterally suggest there may be an element of fluid overload.	CHEST CTA WITH CONTRAST	This radiology finding means that the CT scan did not show any definite signs of a pulmonary embolus, which is a blockage in the lung caused by a blood clot that has traveled from elsewhere in the body. However, the CT scan did show some faint, cloudy areas in the lungs on both sides, which suggests that there may be an issue with fluid buildup in the lungs.	15.36	13	7.79	15.9	This CT scan of the lungs does not show any signs of a pulmonary embolus, which is a blockage in the lungs caused by a blood clot. However, there is a slight hazy appearance in both lungs which could be caused by too much fluid in the lungs.	11.27	7.9	5.98	9.6	This means that the CT scan did not show any signs of a blood clot in the lungs. However, there were some cloudy spots in the lungs on both sides, which could mean that there is too much fluid in the lungs.	8.4	5.6	4.93	7.6	This means that the CT scan did not show any signs of a blood clot in the lungs. But there were some areas that looked a bit cloudy, which might mean that there is too much fluid in the lungs.	8	5.2	4.47	6.6	This means that the CT scan did not show any signs of a pulmonary embolus, which is a blockage in the lungs. However, the scan did show some cloudy spots in both lungs, which could mean that there is too much fluid in the lungs.	9.89	7.3	6.1	9.1	This means that the CT scan did not show any signs of a blood clot in the lungs. However, the scan did show some cloudy areas in the lungs on both sides. This could mean that there is too much fluid in the lungs.	5.88	3.1	3.88	4	This means that the CT scan did not show anything that looked like a blood clot in the lungs. The scan did show some areas that looked cloudy, which could mean there is too much fluid in the lungs.	7.8	5	5.92	7.5	The CT scan did not show any signs of a blood clot in the lungs, but there were some cloudy areas in the lungs on both sides. This might mean that there is too much fluid in the lungs.	7.8	5	4.01	5.9	This CT scan did not show any clear evidence of a pulmonary embolus, which is a blockage in the arteries of the lungs. However, there were some areas of the lungs that appeared cloudy on the scan, which could be a sign that there is too much fluid in the lungs.	12.55	9.7	6.45	10.8	The CT scan did not show any signs of a blood clot in the lungs, but there were some cloudy areas in both lungs which could be caused by too much fluid in the lungs.	14	11
1) Bilateral subsegmental pulmonary emboli confined to the lower lobe vessels. 2) Appearance of the lungs are most likely due to either fluid overload or AORDS. 3) Bilateral pleural effusions.	CHEST CTA WITH CONTRAST	Bilateral subsegmental pulmonary emboli confined to the lower lobe vessels means that there are two blood clots in the lungs, located in the lower lobe blood vessels. The appearance of the lungs is most likely due to either fluid overload or Acute Respiratory Distress Syndrome (ARDS). Fluid overload is when too much fluid accumulates in the lungs, making it difficult to breathe. ARDS is a severe …	11.83	10.2	11.26	12.5	This radiology finding means that there are small, blocked blood vessels in both of the lungs, which are mostly in the lower parts of the lungs. This could be caused by fluid buildup in the lungs or by a condition called Acute Respiratory Distress Syndrome (ARDS). In addition, there is fluid buildup in the area between the lungs and the chest wall.	10.86	7.8	8.99	10.9	This radiology finding means that there are small blood clots blocking some of the blood vessels in the lower part of the lungs. The appearance of the lungs could be caused by either too much fluid in the body or a condition called acute respiratory distress syndrome. There is also fluid around the lungs on both sides.	10.41	8.3	9.28	9.9	The radiology finding shows that there are blockages in the lower parts of the lungs, which could be caused by either too much fluid in the body or a condition called AORDS. There is also extra fluid around the lungs.	10	8.7	8.12	9.5	This means that there are two small blockages in the blood vessels in the lower part of the lungs. It looks like the lungs may be filled with too much fluid or they may be affected by a disease called AORDS. There is also fluid in the area around the lungs.	7.58	5.2	5.62	6.2	This means that there are small clots blocking some of the blood vessels in both of the lungs, especially in the lower parts. This could be because of too much fluid in the lungs or because of a condition called AORDS. There is also fluid built up around the lungs.	8.28	6.3	7.02	7.3	This means that there are tiny blood clots stuck in the blood vessels of the lower parts of both lungs. This could be caused by too much fluid in the lungs, or by a certain kind of lung disease. There is also extra fluid between the layers of tissue that cover the lungs.	7.08	5.5	5.97	6.9	The radiologist found that there are blockages in the small blood vessels in both lungs. The lungs look like they have too much water in them or something like AORDS, which is a type of lung disease. There is also extra fluid in the area around the lungs.	7.23	6	7.07	7	This radiology finding indicates that there are clots in the small blood vessels of the lower lobes of the lungs. It is possible that the appearance of the lungs is caused by either fluid buildup in the lungs or Acute Respiratory Distress Syndrome. There is also fluid in the area around the lungs.	10.1	7.8	8.99	9.3	This radiology finding shows that there are blood clots blocking some of the smaller blood vessels in the lungs, in both the left and right lungs. This is likely because of either too much fluid in the lungs or a condition called AORDS. There is also extra fluid in the area around the lungs.	8.68	6.8
Small/moderate size complex left pleural effusion, no safe window for aspiration which was therefore not attempted. This was discussed with the patient and the surgical house staff.	CHEST U.S.	This radiology finding suggests that there is a small to moderate amount of fluid in the left pleural space, which is an area between the lungs and the chest wall. The fluid is complex, meaning that it is a combination of different substances, and it is not safe to attempt to remove the fluid through aspiration. This decision was discussed with the patient and the surgical house staff.	12.61	11	9.87	12.1	This means that there was a small or moderate amount of fluid around the left lung. This fluid was too thick to safely remove with a needle, so it was not attempted. The doctor discussed this with the patient and the surgical team.	8.51	5.3	7.07	6.5	A pleural effusion is a buildup of fluid in the space between the two layers of the pleura, which is a thin tissue that covers the lungs. In this case, the pleural effusion is on the left side and it is a moderate size. The doctors tried to take some of the fluid out, but it was not safe to do so, so they did not attempt it. The doctors talked to the patient and the surgical house staff about the…	9.77	7.9	5.57	8	A pleural effusion is a buildup of fluid between the two layers of tissue that line the lungs. In this case, the fluid was a complex type, meaning it had some other substances mixed in with it. The size of the effusion was small to moderate. Since there wasn't a safe window for aspiration, the fluid was not removed. Aspiration is a procedure that involves using a needle to take out the fluid. The…	8.51	7.7	7.88	7.2	A pleural effusion is a buildup of fluid between the two layers of tissue that cover the lungs. In this case, the fluid was complex, meaning it contained some particles that made it difficult to safely remove with a needle. The doctor talked to the patient and the surgical house staff (doctors and nurses) about this and decided not to try to remove the fluid.	11.76	9.4	8.59	10.9	This means that doctors found a small to medium amount of fluid around the left lung. It was too difficult to safely take the fluid out with a needle, so they did not try. The doctors talked to the patient and the other doctors in the hospital about it.	7.34	6.1	6.2	6.4	Your lungs are surrounded by a thin layer of tissue called the pleura. Sometimes, fluid can build up between the pleura and cause a condition called a pleural effusion. In this case, the doctors saw a small to moderate amount of fluid around the left lung. They could not safely take out the fluid, so they did not try. The doctors talked to the patient about this and the surgical team.	8.5	5.3	7.36	6.7	This means that a doctor saw a small to medium amount of fluid (called an effusion) in the left side of the chest. The doctor could not find a safe place to take out the fluid, so they did not try to take it out. The doctor talked to the patient and the people who take care of them in the hospital about this.	9.15	6.9	4.59	7.4	This radiology finding indicates that there was a moderate amount of fluid in the left pleural space, but it was not safe to attempt to remove the fluid through aspiration. The patient and the surgical house staff were informed of this finding.	13.16	10.3	10.33	11.8	There is a small to moderate amount of fluid in the left side of the chest cavity. The fluid is made up of different substances and was not safe to try and remove with a needle, so it was not attempted. The doctor discussed this with the patient and the surgical team.	10	6.5
1. Overall slight interval progression of disease with slight enlargement of right-sided lung nodules, essentially stable left chest wall mass and mixed response in the liver as described above. No new sites of disease are identified. 2. Cholelithiasis.	CT ABD & PELVIS WITH CONTRAST	This radiology finding indicates that there has been a slight increase in the size of the nodules in the right lung, but the mass in the left chest wall has remained the same. There has also been a mixed response in the liver, but no new sites of disease were identified. Cholelithiasis refers to the presence of gallstones in the gallbladder.	15.48	12.8	9.82	15.8	The disease in the right lung has gotten slightly worse, but the mass on the left side of the chest wall is still the same. The disease in the liver has had a mixed response, meaning that some parts of it have gotten better and some parts have stayed the same. There are no new areas of disease. Cholelithiasis is the medical term for gallstones.	7.75	4.9	7.07	7.1	Doctors can see that the disease in the right side of the lungs is getting a bit bigger, but the mass on the left side of the chest wall is staying the same. The disease in the liver is not getting worse or better. No new signs of the disease have been found. Cholelithiasis is a condition where stones have formed in the gallbladder.	10.4	8.1	6.91	9.3	The disease has become a little bit worse, and there are some small lumps on the right side of the lungs that have gotten a bit bigger. The lump on the left side of the chest looks the same. The liver has some changes, but no new lumps have been found. There are stones in the gallbladder.	8.3	4.8	5.92	7.4	There is a slight increase in the size of some lumps in the right lung, but the size of the lump on the left side of the chest has stayed the same. The lumps in the liver have changed a bit, but no new lumps have appeared. There are stones in the gallbladder.	11.35	7.7	5.23	10.3	The doctors have seen some changes in the right side of the lungs, with a slightly larger spot. The spot on the left side of the chest is staying the same. The doctors also saw some changes in the liver, but nothing new. There are stones in the gallbladder.	7.34	4.9	6.55	6.9	The doctors looked at the pictures of the inside of your body and saw that the disease in your right lung is getting a little bigger, but the disease in your left chest wall is staying the same. The disease in your liver looks different in some places and the same in other places. There are no new diseases. There are small stones in your gallbladder.	9.41	8.3	7.6	10.1	Doctors have looked at pictures of the inside of your body and can see that the disease in your right lung is getting a bit bigger, but the lump on the left side of your chest is staying the same. The disease in your liver is not changing much. There are no new places where the disease is. You have stones in your gallbladder.	9.15	6.9	6.27	8.7	There has been a slight increase in the size of the nodules on the right side of the lung, and the mass in the left chest wall is staying the same size. The response of the liver to the disease has been mixed. No new areas of disease have been found. Cholelithiasis is present, which means there are gallstones in the gallbladder.	9.57	6.6	7.43	9.4	There is a slight increase in the size of some lumps in the right lung, and the mass in the left chest wall has stayed the same. The lumps in the liver have changed slightly. No new lumps have appeared. There are stones in the gallbladder.	6.99	3.4
1. New splenic infarction with perisplenic stranding. 2. New small wedge-shaped right renal infarctions. 3. Stable small endoleak; no significant change in the size of the aneurysmal sac. 4. Severe atherosclerotic calcifications with probable stenosis at the take-offs of the celiac artery, SMA, and renal arteries. Despite the calcifications and probable stenosis, the abdominal arterial vasculatur…	CT ABD & PELVIS WITH CONTRAST	A splenic infarction is when the blood supply to part of the spleen is blocked, leading to tissue death. This infarction is new and is causing fluid to collect around the spleen (perisplenic stranding). There are also new small wedge-shaped infarctions in the right kidney. The size of the aneurysmal sac (a weakened area in a blood vessel wall) has not changed significantly, but there is a small e…	10.64	8.1	11.2	11.9	A splenic infarction is when the blood supply to the spleen is blocked, causing the spleen to become damaged. This infarction has caused the tissue around the spleen to become swollen. Small areas of the right kidney have been damaged due to a lack of blood supply. The aneurysm sac (a bulge in a blood vessel) has not changed in size. The arteries in the abdomen have severe calcifications (buildup…	9.29	7.8	8.47	9.1	The spleen is an organ in the abdomen that helps with blood filtering. A splenic infarction is when a part of the spleen does not get enough blood and dies, which can cause swelling and pain. The perisplenic stranding is an area of fluid around the spleen. The kidneys are two organs in the abdomen that help filter waste from the blood. A wedge-shaped right renal infarction is when a part of the r…	11.48	8.6	10.62	11.5	The spleen has had a part of it die, and the area around the spleen is swollen. A small part of the right kidney has died. The size of a bulge in the blood vessels has not changed. The blood vessels in the abdomen have a lot of calcium buildup, which could be blocking the blood flow. Even with the blockage, the blood vessels still seem to be working. If more information is needed, a special type …	12.26	9.6	6.27	12.2	The spleen (an organ in the abdomen) has had a sudden blockage in its blood supply, causing an area of the spleen to die, and the area around the spleen to become swollen. There are also small areas of dead tissue in one of the kidneys. The aneurysm (a bulge in a blood vessel) has stayed the same size, and there is no increase in the amount of blood leaking from it. The arteries (blood vessels) i…	18.07	16.1	8.72	20.6	The spleen, which is an organ in your stomach, is not working properly and there is some fluid around it. There are some small parts of the right kidney that are not working properly. The aneurysm, which is a bulge in a blood vessel, is not getting any bigger or smaller. There is a lot of calcium buildup in the blood vessels around the stomach that could be blocking them, but they are still open.…	19.15	17.1	8.32	21.5	The spleen, which is an organ in your belly, has been injured and is surrounded by fluid. A small part of the right kidney has also been injured. There is a small hole in an artery that is not getting any bigger. The arteries in the belly have a lot of calcium build-up which could make it harder for blood to flow through. The arteries are still open, but if more information is needed, a special k…	18.35	15.7	7.33	18.9	The spleen, which is an organ in the body, has been damaged and there is some extra liquid around it. There is some damage to a small part of one of the kidneys. There is a hole in a blood vessel that is not getting bigger. There is a lot of calcium build-up in some of the blood vessels, which might be blocking them. But the blood is still able to flow through. If needed, doctors might take a spe…	8.88	6.8	5.92	8.5	There is a new area of dead tissue in the spleen, with fluid buildup around it. There is a new, small area of dead tissue in the right kidney. The aneurysm (a bulge in a blood vessel) has not changed significantly in size. There is severe hardening of the blood vessels (atherosclerosis) with narrowing of the celiac artery, superior mesenteric artery, and renal arteries. The blood vessels still ap…	15.81	13.5	10.69	16.3	A portion of the spleen has stopped receiving enough blood, causing it to become damaged. This has caused the area around the spleen to become swollen. A small part of the right kidney has also become damaged due to lack of blood flow. There is a small hole in the wall of a blood vessel that has not changed in size. There is a severe buildup of plaque in the blood vessels that supply blood to the…	7.44	4.8
1. No acute intra-abdominal process. 2. Calcified and noncalcified atherosclerotic plaque in the proximal and mid-SMA has slightly increased from before. The SMA and celiac artery are patent at the origin.	CT ABD & PELVIS WITH CONTRAST	This radiology finding indicates that there is no immediate medical issue in the abdomen. There is some calcified and noncalcified plaque buildup in the arteries of the small intestine and stomach, which is slightly more than before. However, the arteries are still open and functioning properly.	14.82	10.4	13.16	12	This radiology finding means that there is no serious or urgent problem in the abdomen. There is some hardening of the arteries in the stomach and small intestine, but these arteries are still open and functioning properly.	14.97	10.5	11.55	11.6	This means that there is no medical problem happening in the abdomen right now. There is some plaque (a sticky substance) in the blood vessels that go to the abdomen, which has increased a bit since the last time it was checked. The blood vessels are still open and working, so blood can flow through them.	8.91	5.9	8.01	9	This means that there is no problem in the abdomen that needs to be treated right away. The arteries that lead to the stomach and small intestine are working normally and are not blocked. There is some extra plaque in the arteries that was not there before, but it is not blocking them yet.	9.42	6.8	7.42	8.2	This means that there is no serious problem happening inside the abdomen. The walls of the blood vessels in the abdomen have some calcium and other material built up on them, but the blood vessels are still open and working properly.	13.08	10.1	9.57	11	This means that there is no serious problem inside the belly. The walls of some of the blood vessels in the belly area have a buildup of hard and soft plaque, which is a sign of something called atherosclerosis. The blood vessels are open and working normally.	8.83	7.1	8.35	7.8	No serious problems were found in the abdomen. The blood vessels that carry blood to and from the stomach and intestines are open and working. The amount of fat and calcium build-up in the blood vessels has increased since the last time it was checked.	7.78	5.6	8.4	7.8	This means that there is no problem in the belly area that needs to be taken care of right away. The doctor can see that the blood vessels in the belly area have some extra stuff on them that is hard and crunchy (calcified) and some soft stuff (noncalcified). This extra stuff has gotten a little bit bigger since the last time it was checked. The blood vessels are still open, so blood can still mo…	8.83	6.2	7.2	8.7	This radiology finding indicates that there is no immediate medical condition affecting the abdomen. There is an increase in the amount of calcified and non-calcified plaque in the arteries near the small intestine, but the arteries themselves are still open and functioning properly.	18.83	14	14.79	15.8	There is no serious problem in the abdomen. The amount of hard, fatty deposits (called atherosclerotic plaque) in the blood vessels near the stomach has slightly increased since the last time, but the blood vessels are still open and clear.	10	7.6
1. Large cavity in the right apex with new dependent debris which is concerning for myetoma. Size of cavity has slightly increased and wall thickness has slightly decreased in the interval. 2. Improved areas of consolidation and cavitary changes in the right upper and right lower lobe with residual centrilobular nodular opacities that are suggestive of residual infection in the small airways. Oth…	CT CHEST W/CONTRAST	There is a large cavity in the right apex (top part of the lung) that contains debris, which is concerning for myetoma (a type of infection). The size of the cavity has slightly increased and the wall thickness has slightly decreased since the last exam. The right upper and lower lobes of the lung have improved areas of consolidation and cavitary changes, with residual centrilobular nodular opaci…	12.51	11.1	11.66	12.7	This radiology finding suggests that there is a large cavity in the right side of the chest near the apex, which is filled with debris and has slightly increased in size and decreased in wall thickness since the last imaging. There is also improved consolidation and cavitary changes in the right upper and lower lobes, which may be due to residual infection in the small airways. There is also a sm…	14.52	11.9	11.03	14.3	There is a large empty space in the right side of the lungs that has gotten bigger and the walls have gotten thinner. This could be a sign of a disease called myetoma. The right side of the lungs have improved from before, but there are still some small spots that could be from an infection. There is also a possible sign of a disease called pulmonary sarcoid. There is a small cyst-like structure …	8.14	6.6	6.84	7.6	There is a large hole in the right side of the lungs that has gotten bigger and the walls of the hole have gotten thinner over time. This could be caused by an infection called myetoma. The right side of the lungs have improved in some areas but there are still some small, round areas that could be caused by an infection in the small airways or by a condition called pulmonary sarcoid. There is a …	16.74	13.9	7.73	18.5	There is a large hole in the right side of the lungs that has gotten bigger and the walls around it have gotten thinner. This could be caused by a type of infection called myetoma. The right upper and lower parts of the lungs have improved but still have some small spots that could be caused by an infection in the airways. There are also some changes in the lungs that might be caused by a conditi…	8.83	6.2	6.67	8.2	There is a big hole in the right side of the lungs that has some new stuff in it that could be a kind of infection. The size of the hole has gotten a bit bigger and the walls of the hole have gotten a bit thinner since the last time it was looked at. The infection in the right side of the lungs has gotten better, but there are still some small bumps that look like the infection is still there. Th…	10.41	8.1	6.16	9.9	There is a large hole in the right side of the chest near the top, with some new stuff inside it. This could be a sign of an infection. The size of the hole and the thickness of the wall around it have slightly changed. The right side of the chest looks better than before, but there are still some signs of infection in the small airways. Other changes in the lungs could be caused by an illness ca…	11.68	9	7.09	12.1	There is a big hole in the right side of the chest near the top, which is filled with new material that could be a problem. The hole has gotten slightly bigger and the walls of the hole have gotten slightly thinner since the last time it was checked. The right side of the chest has gotten better in some areas, but there are still some spots that look like they could be from an infection in the sm…	14.84	12.4	7.15	16	There is a large cavity in the right apex of the lung that has grown in size and the wall has become thinner. This is concerning for a condition called myetoma. The right upper and lower lobes of the lung have improved areas of consolidation and cavitary changes, with some remaining nodular opacities that could be from a previous infection. Other lung changes are stable and may be due to pulmonar…	18.24	14.9	9.99	18.5	There is a large hole in the right side of the chest with new material inside, which could be a sign of a myetoma. The size of the hole has grown slightly and the wall around it has gotten thinner. The right side of the chest has improved areas of solidness and holes, which could be signs of infection. Other changes in the lungs are stable and might be caused by sarcoid. There is a small hole nex…	13.02	10.5
1. Slightly smaller left supraclavicular metastasis, measuring 5.3 x 5.1 cm compared to 5.8 x 5.8 cm, with stable mass effect on the left subclavian vein. The vein is markedly narrowed and possibly infiltrated by the tumor, however, is still patent. 2. Stable tiny bilateral pulmonary nodules. 3. Interval placement of fiducial seeds within the pancreatic mass which is slightly larger compared to t…	CT CHEST W/CONTRAST	The left supraclavicular metastasis is slightly smaller than the prior study, measuring 5.3 x 5.1 cm compared to 5.8 x 5.8 cm. The mass is causing a stable mass effect on the left subclavian vein, which is markedly narrowed and possibly infiltrated by the tumor, but is still patent. There are some stable tiny bilateral pulmonary nodules. Fiducial seeds have been placed within the pancreatic mass,…	10.29	8.3	8.53	9.8	There is a tumor in the left side of the neck that is slightly smaller than it was before, but it is still affecting the left subclavian vein which is narrowed and may be infiltrated by the tumor. The vein is still open. There are small, stable tumors in both lungs. There is a tumor in the pancreas that is slightly larger than before and there are marker seeds placed around it. Some of the change…	8.02	6.2	6.26	6.6	The left side of the neck has a tumor that is slightly smaller than it was before. The tumor is squeezing the vein that goes down the left side of the neck, but the vein is still working. There are small spots on both lungs that have not changed. There is a tumor in the pancreas that is slightly bigger than it was before. This might be because of a treatment. There is a bigger tumor in the right …	8.64	7	5.63	8.4	There is a spot on the left side of the neck that is slightly smaller than it was before, measuring 5.3 x 5.1 cm compared to 5.8 x 5.8 cm before. This spot is pushing on the left subclavian vein, which is a blood vessel, and making it narrower. The vein is still working, though. There are some small spots in both lungs that have not changed. There is a spot in the pancreas that is slightly bigger…	12.63	11	6.16	12.3	There is a tumor on the left side of the neck that is slightly smaller than before, but it is still squeezing the vein nearby. The vein is narrower and the tumor may be making it that way, but it is still open. There are also tiny tumors in both lungs that have stayed the same size. There is a tumor in the pancreas that is slightly bigger than before, and it may be bigger because of swelling afte…	12.82	11.3	6.4	12.5	There is a tumor on the left side of the neck that is a little smaller than it was before. It is pushing on the vein that goes through the neck, but the vein is still open. There are some very small spots in the lungs that have not changed. There is a tumor in the pancreas that is a little bigger than it was before. It may have gotten bigger because of a treatment called CyberKnife. There is a tu…	6.98	5	4.93	5.5	On the left side of your neck, there is a tumor that is a little bit smaller than it was before. It is now 5.3 x 5.1 cm, and it is squeezing the vein that runs under your collarbone. The vein is still working, but it is very narrow. There are two small spots in your lungs that haven't changed since the last time they were looked at. There is a tumor near your pancreas that is a little bit bigger …	7.82	5.9	4.41	6.3	There is a spot on the left side of the neck that is a little bit smaller than it was before, but it is still there. It is pushing on the vein that goes to the left side of the neck, but the vein is still open. There are still small spots on both sides of the lungs. There is a spot on the pancreas that is a little bigger than it was before. It looks like it is swollen from a treatment called Cybe…	7.16	4.4	3.77	5.2	There is a slightly smaller tumor in the left supraclavicular area, measuring 5.3 x 5.1 cm compared to the previous size of 5.8 x 5.8 cm. This tumor is causing a mass effect on the left subclavian vein, which is narrowed and may be infiltrated by the tumor, but is still open. There are small, stable nodules present in both lungs. Fiducial seeds have been placed within the pancreatic mass, which i…	15.66	14.2	8.19	16.6	There is a tumor in the left side of the neck, just above the collarbone, which is a bit smaller than it was before. It is pressing on the left subclavian vein, which is narrowed and may be infiltrated by the tumor, but it is still open. There are some small spots in both lungs which have not changed since the last scan. There is a tumor in the pancreas which is a bit bigger than it was before. I…	14.19	10.9
1) AVM of the right posterior temporal/parietal region with communication to the right lateral ventricle and deep venous system. 2) Aneurysm of the anterior communicating artery. 3) Supracallosal hematoma with flattening of the corpus callosum and lateral ventricles.	CT HEAD W/ CONTRAST	An Arteriovenous Malformation (AVM) is a tangle of abnormal blood vessels in the right posterior temporal/parietal region of the brain. This AVM is connected to the right lateral ventricle, which is a cavity in the brain, and the deep venous system, which is the veins that carry blood away from the brain. An aneurysm is a bulge in the wall of a blood vessel. In this case, an aneurysm is present i…	19.49	16.3	10.17	19	This radiology finding suggests that there is an abnormal connection between the blood vessels in the right posterior temporal/parietal region of the brain, which is communicating with the right lateral ventricle and the deep venous system. Additionally, there is an aneurysm (a bulge or ballooning in the wall of a blood vessel) of the anterior communicating artery. Lastly, there is a hematoma (a …	20.02	17.4	11.96	20.7	An AVM (arteriovenous malformation) is a tangle of abnormal blood vessels in the right posterior part of the brain. It is connected to the right lateral ventricle (a fluid-filled space in the brain) and the deep veins in the brain. An aneurysm is a bulge in a blood vessel in the brain. In this case, it is in the anterior communicating artery. A hematoma is a collection of blood outside of a blood…	11.93	8.8	8.58	9.1	An AVM (arteriovenous malformation) is an abnormal connection between the arteries and veins in the right back part of the brain. This connection allows blood to flow directly from the arteries to the veins, bypassing the capillaries. This connection also goes to the right lateral ventricle (a part of the brain) and the deep veins in the brain. An aneurysm is an abnormal bulge in a blood vessel. …	16.42	12.9	9.35	15.6	An AVM is an abnormal connection between the blood vessels in the brain. In this case, it is located in the back-middle part of the brain and is connected to the right side of the ventricles, which are chambers in the brain that contain fluid, and the deep veins, which are the blood vessels that take blood away from the brain. An aneurysm is an abnormal bulge in a blood vessel. In this case, it i…	13.87	11.1	7.96	13.8	An AVM is an abnormal connection between arteries and veins in the brain. In this case, it is located in the back and side part of the brain and is connected to a large vein and a ventricle, which is a fluid-filled space in the brain. An aneurysm is a bulge in a blood vessel. In this case, it is located in a blood vessel that connects two parts of the brain. A hematoma is a collection of blood ou…	9.84	6.9	6.04	7.3	In the back part of the right side of the brain, there is an abnormal connection between the arteries and veins. This connection is connected to the right side of the brain's main fluid-filled chamber. There is a weak spot in the artery that connects the two sides of the brain. There is a pool of blood in the area of the brain that connects the two sides of the brain, which is pushing down on the…	19.06	15.3	7.68	20	There is a problem in the back part of the right side of the brain. This problem is connected to a large blood vessel and a small chamber inside the brain. There is a weak spot in a blood vessel near the front of the brain. There is a pocket of blood in the brain that is pushing down on a large bundle of nerve fibers and two small chambers inside the brain.	15.15	12.8	5.93	15.5	An Arteriovenous Malformation (AVM) has been found in the right side of the brain in the area near the back of the skull. This AVM is connected to the right lateral ventricle, which is a chamber in the brain, and to the deep veins in the brain. An aneurysm, which is a bulging or weakened area in a blood vessel, has been found in the artery that connects the two sides of the brain. There is a coll…	19.23	15.6	8.78	20	There is an abnormal connection between the blood vessels in the back and side area of the right side of the brain, which is connected to a large vein and the right ventricle of the brain. There is an abnormal bulging of a blood vessel in the front part of the brain which connects the two sides of the brain. There is a collection of blood above the main bridge of nerve fibers that connects the tw…	39.41	34.5
No ring enhancing lesion identified. A focal area of low attenuation in the left periventricular white matter raises concern for PML in this patient with known immunodeficiency. Chronic microvascular infarction is less likely given the focal distribution. The finding may also be seen with Lyme disease, multiple sclerosis, and lymphoma. Further evaluation with MRI is recommended.	CT HEAD W/ CONTRAST	This radiology finding suggests that there is a small area of decreased brightness in the left periventricular white matter, which is a potential sign of Progressive Multifocal Leukoencephalopathy (PML). PML is a virus that affects those with weakened immune systems. However, the finding could also be due to other conditions such as Lyme disease, multiple sclerosis, or lymphoma. Further evaluatio…	13.88	11.2	14.03	13.5	This radiology report suggests that there is an area of the brain that is not functioning normally. It is in the left side of the brain in the white matter, which is the part of the brain that helps control movement and thinking. The doctor is concerned that it could be caused by a disease called PML, which is a serious condition that can affect people with weakened immune systems. It is also pos…	11.6	9.4	8.3	10.5	This radiology finding shows that there is an area in the left side of the brain that is not as bright as the rest of the brain. This could be caused by a few different things, including a virus called PML that can happen in people with weak immune systems. It could also be caused by a stroke, Lyme disease, multiple sclerosis, or lymphoma. To find out for sure, it is recommended that the patient …	10.36	7.4	6.91	8.5	This radiology finding shows that there is an area of the brain that is not normal. It is in the left part of the brain and it looks different than the other parts. This could be caused by something called PML, which is a type of infection that can happen in people who have weak immune systems. It could also be caused by other things like Lyme disease, multiple sclerosis, or lymphoma. To be sure,…	8.74	6.5	6.73	7.4	There is an area in the left side of the brain that looks different from the rest. It could be caused by a few different things, like a virus called PML, a disease called Lyme disease, multiple sclerosis, or lymphoma. We need to do more tests with a special kind of imaging machine to figure out what is causing it.	9.33	7.6	6.79	8.7	There is an area in the brain that does not look normal. It could be caused by a virus called PML, which someone with a weakened immune system is more likely to get. It could also be caused by other diseases like Lyme disease, multiple sclerosis, or lymphoma. To find out for sure, the doctor wants to do a special kind of scan called an MRI.	7.81	6.2	6.09	6.6	The doctor looked at the patient's brain with a special type of picture and didn't see any lumps or bumps that look like rings. But there was a small area in the left part of the brain that looked a bit different than the rest. This might be something called PML, which is a type of disease that can happen to people with weak immune systems. It might also be caused by other things like Lyme diseas…	8.66	7.4	7.78	9.2	The doctors looked at an image of the brain and saw an area that was not as bright as the rest of the brain. This area is in the left side of the brain near the ventricles. This finding could be from a few different things, but the doctors are concerned it could be from a disease called PML which is caused by a weakened immune system. The doctors also think it could be from Lyme disease, multiple…	9.34	7.7	6.5	8.5	The radiology report found that there is no mass or area of abnormal tissue that is surrounded by a bright ring. There is an area of decreased density in the left side of the brain near the ventricles which could be due to a rare brain infection called Progressive Multifocal Leukoencephalopathy (PML). This is more likely than a chronic microvascular infarction (stroke) because of the localized ar…	14.32	10.5	12.01	12.2	This radiology finding suggests that there is a small area of the brain that is not working properly. This could be caused by a serious condition called Progressive Multifocal Leukoencephalopathy (PML), which is seen in people with weakened immune systems. It is also possible that the problem is caused by other diseases such as Lyme disease, multiple sclerosis, or lymphoma. To determine the exact…	13.35	10.4
No evidence for intracranial abscess. Fluid level in the left maxillary sinus and mild mucosal thickening in bilateral ethmoid, sphenoid and frontal sinuses.	CT HEAD W/ CONTRAST	This radiology finding indicates that there is no evidence of an intracranial abscess. However, there is a fluid level present in the left maxillary sinus and mild mucosal thickening in the bilateral ethmoid, sphenoid, and frontal sinuses. This could be a sign of infection or inflammation in the sinuses.	15.5	12	12.12	11.4	This radiology finding means that there is no infection or abscess in the brain. There is some fluid in the left maxillary sinus and some mild thickening in the other sinuses, but this is not a sign of an infection.	13	9.9	7.83	9.3	The radiologist looked at pictures of your head and did not see any signs of an abscess, which is a pocket of pus inside the skull. They did see that there was some fluid in the left maxillary sinus and that the sinuses around your nose (ethmoid, sphenoid, and frontal) had a bit of extra tissue.	13.34	10.7	7.26	12.8	This means that the x-ray did not show any signs of infection in the brain. The x-ray did show that there is some extra fluid in the left side of the face and that the tissue inside the nose is a bit thicker than normal.	9.89	7.3	5.17	8.2	This means that there is no infection inside the skull, but there is a small amount of extra fluid in the left side of the face, and the sinuses (the air spaces in the face) are a bit thicker than normal.	18.35	14.6	6.11	17.9	The picture taken by the doctor showed that there was no infection in the brain. The picture also showed that there was some extra fluid in the left side of the cheek and the sinuses around the nose were a little thicker than normal.	10.62	8.3	7.49	9.9	The special x-ray machine showed that there was no fluid in the brain area, which is good. The x-ray also showed that the left side of the nose had a little bit of fluid and the other sides of the nose had some extra thickness in the tissue.	9.6	7.9	5.87	9.6	This means that the doctor looked at a picture of the inside of your head and didn't see any signs of infection. The doctor did see some extra fluid in the left side of your nose and some thickening of the tissue in the nose and the front part of your head.	11.94	8.7	5.64	10.2	There is no sign of an infection in the brain. However, there is an accumulation of fluid in the left maxillary sinus and mild thickening of the mucous membranes in both the ethmoid, sphenoid, and frontal sinuses.	12.81	9.3	9.69	10.3	There is no sign of an infection or buildup of pus in the brain. However, there is fluid in the left cheek sinus and the sinuses in the forehead and around the nose are a bit thicker than usual.	9.85	7.4
1. No change in appearance of abdominal aortic repair with no evidence for an aortoenteric fistula. Patent mesenteric arterial vasculature. 2. Left lower lobe opacity suggestive of pneumonia. 3. Mucoid impaction in the right lower lobe bronchi with atelectasis and a small effusion. 4. Stable ventral wall defect. 5. Stable stage IV left ischial tuberosity ulcer with sclerosis of the ischium likely…	CTA ABD & PELVIS	The abdominal aortic repair is unchanged since the last examination, and there is no evidence of an abnormal connection between the aorta and the intestines. The arteries supplying the intestines are open and functioning normally. There is an area of opacity in the left lower lobe of the lungs, which is likely due to pneumonia. There is a blockage in the right lower lobe bronchi, which has caused…	25.25	22.5	10.23	26.9	The abdominal aorta (a large blood vessel in the abdomen) was previously repaired, and the repair looks the same as it did before with no signs of a connection between the aorta and the intestines. The blood vessels in the intestines look normal. There appears to be an area of infection in the left lower lung which could be pneumonia. There is a blockage in one of the airways in the right lower l…	11.6	8.6	7.26	10	The repair of the large blood vessel in the belly (abdominal aorta) looks the same as before and there is no connection between this vessel and the intestines. The small blood vessels that supply the intestines look normal. There is a cloudy area in the lower part of the left lung that may be a sign of an infection (pneumonia). There is a blockage in the airways of the right lower lung, causing t…	12.86	11.3	8.13	12.9	The surgery to repair the abdominal aorta (the main blood vessel in the abdomen) looks the same as before and there is no sign of a problem between the aorta and the intestine. The arteries in the intestine look normal. There is a cloudy area in the left lower part of the lungs that may be an infection called pneumonia. There is a blockage in the right lower part of the lungs and the lung is not …	21.14	18.5	6.98	22.1	The doctor looked at the repair of the abdominal aorta (a major artery in the body) and saw that it looked the same as before, with no signs of a connection between the aorta and the intestines. The arteries that bring blood to the intestines were open. The doctor saw a cloudy spot in the left lower part of the lungs, which may be a sign of pneumonia. The doctor saw a blockage in the right lower …	11.18	8.4	5.81	10.1	The doctor looked at the area where the aorta was repaired, and it looks the same as before. There is no connection between the aorta and the intestines. The blood vessels that carry blood to the intestines look normal. There is a spot in the lower left lung that looks like it might be pneumonia. The right lower lung has mucus that is blocking the airways and the lung is not filling with air like…	14.69	12.3	6.57	15.5	The doctor checked the repair to the large blood vessel in the abdomen and it looks the same as before. There is no problem with it. The other blood vessels in the abdomen look normal. There is a cloudy area in the left lower part of the lungs that might be an infection. There is a blockage in the right lower part of the lungs and some air is missing, which could mean there is an infection. The h…	7.63	5.7	5.75	6.8	The doctor fixed the main blood vessel in the abdomen (abdominal aortic repair) and it looks the same as it did before. There is no connection between the blood vessel and the intestines (aortoenteric fistula). The blood vessels that go to the intestines are working correctly. There is a cloud in the lower part of the left lung (Left lower lobe opacity), which may mean there is an infection in th…	28.14	25	9.36	31.3	The abdominal aortic repair is unchanged and there is no evidence of an aortoenteric fistula. The mesenteric arterial vessels are open. The left lower lobe of the lungs appears to have pneumonia. There is a blockage of mucus in the right lower lobe bronchi that is causing the air sacs to collapse and there is a small amount of fluid in the area. The ventral wall defect is unchanged. The left isch…	26.49	24.1	10.17	28.9	The repair on the abdominal aorta is still in place and there is no connection between the aorta and the intestines. The blood vessels in the intestines are open. There is an area of the lung in the left lower side that looks like it could be pneumonia. There is a blockage in the airways of the right lower lung, which is causing the lung to collapse and there is some fluid around it. The defect i…	21.23	18.9
1. Large right retroperitoneal hematoma, stable from the most recent examination performed today. No definite source of bleeding is identified. 2. Small bilateral pleural effusions with adjacent compressive atelectasis. The right pleural effusion measures slightly higher than simple fluid in Hounsfield units suggesting complexity . 3. Severe stenosis at the origin of the celiac axis. 4. Right che…	CTA ABD & PELVIS	A large hematoma (collection of blood) has been found in the area behind the abdominal organs, and has not changed in size since the last examination. The cause of the bleeding is unknown. Fluid has built up in the two spaces around the lungs, and this has caused the lungs to collapse slightly. The fluid in the right space is slightly different in composition to simple fluid, suggesting it is mor…	13.76	11.5	8.94	13.7	There is a large amount of bleeding in the area behind the stomach that has not changed since the last examination. There is no known source of the bleeding. There is a small amount of fluid in the areas around the lungs that is causing the lungs to be compressed and not able to expand properly. There is also something more complex than just fluid in the right lung area. There is a severe narrowi…	7.62	6	6.78	6.7	You have a large collection of blood in your belly (retroperitoneal hematoma). We don't know what caused the bleeding. You also have a little bit of extra fluid in the space between your lungs and chest wall (pleural effusions). The right side is a little more complex than the left. You also have a narrowing of a major artery that brings blood to your stomach (stenosis at the origin of the celiac…	7.75	6.1	6.26	6.8	There is a large pocket of blood in the area behind the stomach that has not changed since the last time it was looked at. There is also a small amount of fluid in both sides of the chest, and one side has fluid that looks more complicated than the other. The celiac artery, which is a major artery, is narrowed and there is a new spot on the right side of the chest that is 2.2 x 5.4 cm. It looks l…	11.09	9	4.36	9.7	There is a large pool of blood in the area behind the belly that has not changed since it was last looked at, but the doctors don't know where it came from. There is also a small amount of fluid in the lungs on both sides and the right side has a more complex type of fluid. There is a narrowing in the blood vessel that feeds the belly, and there is a new soft tissue lesion on the right side of th…	11.67	9.6	4.82	10.7	Someone has a large pocket of blood in their belly that was there during their most recent exam. There is also a small amount of fluid in their chest around the lungs and some narrowing of a blood vessel in their belly. There is also a new spot on their right chest wall that is getting smaller and might have been caused by a tube that was put in their chest before. The doctors want to keep an eye…	9.25	7.2	6.21	8.8	There is a big bump filled with blood in the back of the belly. We can't find where the blood is coming from. There is also some fluid in the chest that is a bit different than normal fluid. The tube that brings food from the belly to the rest of the body is very tight. There is also a new spot on the right side of the chest that is 2.2 by 5.4 cm. It looks like it might be getting better since a …	5.72	3	3.07	3.2	The radiology finding shows that there is a large pocket of blood in the belly area that is not coming from any particular source. There are also some extra fluids in the chest area and a narrowing of the celiac axis. Finally, there is a new lesion on the right side of the chest that looks like it might be a healing hematoma from a tube that was put in and taken out. The doctor recommends that th…	10.3	7.9	6.56	8.7	There is a large collection of blood in the space behind the stomach, which has not changed in size since the most recent examination. No cause for the bleeding has been found. There is a small amount of fluid in the space around the lungs in both sides of the chest, which is causing some of the nearby tissue to collapse. The amount of fluid in the right side of the chest is slightly more complex…	8.12	6.2	6.44	6.7	There is a large amount of blood collecting in the area around the stomach, but there is no clear source of the bleeding. There is a small amount of fluid in the area around the lungs, causing some parts of the lungs to not be able to fill with air. The fluid on the right side is more complex than just plain fluid. The artery that goes to the stomach is narrowed. There is a new lesion on the righ…	12.75	10
1. Evidence of bilateral pyelonephritis more pronounced on the right than the left without associated nephrolithiasis or hydronephrosis. 2. No other findings to suggest intra-abdominal infection.	CTA ABD & PELVIS	Pyelonephritis is an infection of the kidneys. This radiology finding suggests that there is an infection of both kidneys, with the right kidney being more affected than the left. No stones (nephrolithiasis) or swelling (hydronephrosis) of the kidneys was found. Additionally, there were no other signs of infection in the abdominal area.	10.58	8.4	12.75	11.1	This radiology finding suggests that the patient has an infection in both of their kidneys, with the infection being more severe in the right kidney than the left. There are no signs of stones in the kidneys or any other signs of infection in the abdomen.	10.94	9.9	9.12	11.6	Pyelonephritis is an infection of the kidneys. In this case, the infection is present in both kidneys, but it is more severe in the right kidney than the left. There are no stones in the kidneys or any other signs of infection in the abdomen.	6.89	5.6	7.01	6.8	Pyelonephritis is an infection in the kidneys. The infection is worse on the right side than the left side, but there are no stones or swelling in the kidneys. There are also no other signs of infection in the belly.	6.32	4.9	6.95	6.1	Pyelonephritis is an infection in the kidneys. In this case, it is present in both kidneys, but it is worse on the right side. There are no stones or swelling in the kidneys, and there is no other infection in the abdomen.	6.55	4	6.31	5.9	Pyelonephritis is an infection in the kidneys. In this case, the infection is in both kidneys, but it is more severe in the right kidney than the left. There are no stones or swelling in the kidneys, and there is no other infection in the abdomen.	6.99	5.7	6.84	6.9	Pyelonephritis is an infection in the kidneys. This infection is more severe on the right side than the left side. There are no stones or extra fluid in the area, and there is no other infection in the belly.	6.23	4.8	6.54	5.6	Pyelonephritis is an infection in the kidneys. The infection is more severe on the right side than the left side. There are no stones or swelling in the kidneys. There is also no other sign of infection in the belly.	5	3.7	6.35	4.4	There is evidence of an infection in both kidneys, with the infection being more severe on the right side than the left side. There are no stones or swelling present in either kidney. There are no other signs of infection in the abdomen.	10.46	8.1	8.65	10.8	The kidneys are infected with bacteria, and the infection is more severe on the right side than the left side. There are no stones or swelling of the kidneys. There is no other sign of infection inside the abdomen.	8.28	4.8
Six month follow up to the left breast recommended. Note is made this is being dictated on the date of her six month follow up of previous as it is not clear if the original dictation was recorded. The films were checked out of our department and taken directly to Dr. Smith's office without initial review. BIRADS 3 - probably benign, but one or two more microcalcifications on the left, six month …	MAMMOGRAM (SCREENING)	This radiology finding means that the patient has had a mammogram done on their left breast and the results show that there are some microcalcifications present. These microcalcifications are considered to be probably benign, but the doctor has recommended that the patient have a follow up mammogram in six months to make sure that the microcalcifications have not changed. This follow up is being …	16	16.2	13.59	18.4	This radiology finding is saying that the patient had an imaging test done of her left breast and there were some small calcium deposits found. The doctor wants her to come back in six months to make sure that the calcium deposits are not changing or growing. This is to make sure that the calcium deposits are not something more serious that needs to be treated.	10.62	9.5	8.65	10.9	This means that the patient had an X-ray of her left breast taken and the doctor saw a few small spots that look like they could be harmless, but they want to check again in six months to make sure they don't change. The doctor wants to be extra careful, so they are recommending that the patient come back in six months for another X-ray.	13.62	11.2	7.21	14.7	This means that the doctor looked at some pictures of the patient's left breast. They saw some small calcium deposits that are probably not dangerous, but they want to check again in six months to make sure.	9.56	7	8.88	9.6	This means that a doctor took a picture of the person's left breast. When the doctor looked at the picture, they saw some small white spots in the breast. These spots are called microcalcifications and can sometimes be a sign of cancer. The doctor wants the person to come back in 6 months so they can look at the picture again and make sure the spots haven't changed. This is just to be extra safe.	6.53	4.4	6.66	6.5	This means that the doctor wants the patient to come back in six months for another check-up of the left breast. The doctor was not sure if the original check-up was recorded, so they are doing it again. The doctor looked at the pictures of the breast and saw some small white spots that could be harmless, but they want to check back in six months to make sure they are still safe.	10.27	8	7.09	10.8	This means that the doctor took pictures of the left breast and saw some small white spots. The doctor is not sure if these spots are normal or not, so they want to take more pictures in six months to make sure that nothing has changed.	9.2	6.4	6.74	9.6	At the last doctor visit, they took a picture of the left breast. The doctor looked at the picture and saw some tiny spots that might be nothing to worry about, but just in case, they want to take another picture in six months to make sure the spots don't change.	10.2	8.5	6.56	11	This radiology finding is referring to the patient's left breast. There is a BIRADS 3 rating, which means that the abnormality is likely to be benign. However, there are one or two more microcalcifications present on the left breast, so it is recommended that the patient have a follow up in six months to ensure that the abnormality does not become more serious.	12.21	11.5	9.81	11.6	This radiology finding suggests that there are a few small calcium deposits in the left breast that may or may not be harmless. To make sure, the patient should come back in six months for another check-up. The films were taken to another doctor's office without being looked at first, so the original report may not have been recorded correctly.	10.67	9.9
Bilateral nodular opacities, likely benign, possibly cysts in the upper outer aspects of both breasts, right more than left, and a 6-month followup bilateral mammogram is requested. BIRADS category 3 - probably benign.	MAMMOGRAM (SCREENING)	This radiology finding suggests that there are small, round, solid or fluid-filled nodules in the upper outer parts of both breasts. The nodules on the right breast appear to be larger than those on the left breast. The radiologist believes that these nodules are likely benign and may be cysts. To be sure, the radiologist is recommending a follow-up bilateral mammogram in 6 months to check for an…	10.31	10.3	10.15	10.6	A mammogram is a type of X-ray that is used to look for changes in the breast tissue. In this case, the X-ray showed small, round spots (called nodular opacities) in both breasts, with the right breast having more of them than the left. These spots are likely to be harmless (benign), and may be cysts. The doctor has requested that another mammogram be done in six months to see if the spots have c…	8.62	6.3	7.83	8.4	This means that the radiologist saw some small, round lumps in both of your breasts. The lumps are most likely harmless, but they could also be cysts. The right breast has more lumps than the left. The radiologist wants you to have another mammogram in 6 months just to make sure nothing has changed. The radiologist thinks these lumps are probably harmless.	6.9	5.8	8.98	7.3	A radiologist looked at an x-ray of your breasts and saw some round, cloudy spots. The radiologist thinks these spots are probably harmless, but they could be cysts. The right breast has more of these spots than the left. The radiologist wants you to come back in 6 months for another x-ray to make sure the spots haven't changed.	7.28	5.5	8	7.7	A radiologist looked at an X-ray of your breasts and saw some small round shapes that are likely harmless. They are more on the right side than the left side. The doctor wants to make sure that these shapes stay the same, so they are asking you to come back in 6 months for another X-ray to check. The doctor thinks these shapes are probably harmless, but wants to make sure.	8.25	5.5	6.67	7.7	The radiologist found some small, round spots in both of your breasts. These spots are most likely not dangerous, but it is possible they could be cysts. The right breast has more of these spots than the left. To make sure these spots are not dangerous, the radiologist wants you to come back and have another mammogram in 6 months. The radiologist thinks these spots are probably nothing to worry a…	7.37	6.5	8.75	7.8	The doctors used a special machine to take pictures of your breasts. The pictures showed some round spots in both breasts, with more spots in the right breast than the left. The doctors think that these spots are probably harmless, but they want to take more pictures in 6 months to make sure they stay harmless.	8.19	5.9	8.82	9.5	The doctor saw some small bumps in both of your breasts. The bumps are most likely harmless, but they might be cysts. The bumps are bigger on the right side than the left. The doctor wants you to come back in 6 months to get another picture taken of your breasts to make sure the bumps are still okay. The doctor thinks the bumps are probably harmless.	5.96	3.8	6.37	5.4	This radiology finding suggests that there are small, round, and solid-looking areas seen in the upper outer parts of both breasts, with the right breast having more of these areas than the left. The radiologist believes these areas are likely benign, possibly cysts, and they recommend that a follow-up mammogram be done in six months to check for any changes. The radiologist has assigned this fin…	13.8	12	11.49	15	A mammogram has shown small, round, cloudy areas in both breasts, with the right side having more of these areas than the left. The doctor believes these areas are likely harmless cysts, but wants to take another mammogram in 6 months to make sure they have not changed.	10.43	9.1
No radiographic evidence for malignancy. Hospital-RADS 2.	MAMMOGRAM (SCREENING)	This finding means that there is no evidence of cancer seen on the radiology imaging. The Hospital-RADS score of 2 indicates that the radiologist is confident that the finding is not cancerous.	13.9	10.7	11.25	10.4	This means that the radiologist did not see any signs of cancer on the imaging test. The Hospital-RADS 2 score indicates that the likelihood of cancer is low.	9.89	7.6	8.63	7.6	This means that the X-ray or other imaging test did not show any signs of cancer. The Hospital-RADS 2 rating means that the doctor is confident that the person does not have cancer.	7.81	7.4	7.89	8.1	This means that the x-ray did not show any signs of cancer. The hospital-RADS score of 2 means that the doctor is not worried about cancer and believes that it is unlikely that the patient has cancer.	8.48	7	7.78	8.7	This means that the doctor did not find any signs of cancer on the X-ray. The doctor is giving the patient a score of 2 out of 5, which means that the chance of cancer is very low.	7.6	6	3.95	5.8	This means that the pictures taken by the radiologist (the doctor who looks at the pictures) did not show any signs of cancer. The hospital has decided that the risk of cancer is low, which is a score of 2 on the hospital's scale.	11.53	9.5	6.56	9.6	This means that the X-ray showed nothing bad. The X-ray did not show any signs of cancer. The doctors are sure that there is no cancer.	3.48	2	4.08	2.8	This means that the pictures taken by the doctor (radiology) did not show any signs of cancer. The hospital rated this finding as a 2, which means that it is very unlikely that there is cancer.	9.42	8	7.07	8.2	This radiology finding means that there is no evidence of cancer seen on the imaging scan. The Hospital-RADS score of 2 means that the radiologist is confident that the findings are not concerning for cancer.	12.71	10.1	10.79	10.7	This means that the x-ray or other imaging test did not show any signs of cancer. The hospital-RADS score of 2 is a way of rating the results of the imaging test, with a score of 2 indicating that no cancer was seen.	9.53	8.1
No evidence of malignancy. Bilateral fibroadenomas. Hospital-RADS 2 - benign findings.	MAMMOGRAM (SCREENING)	This radiology finding means that there is no evidence of cancer or any other type of malignant disease. There is evidence of two benign (non-cancerous) lumps in the breast, known as fibroadenomas. The Hospital-RADS score is 2, which indicates that the finding is benign and not a cause for concern.	11.48	9.8	10.38	10.5	This means that the radiologist did not find any signs of cancer in the images. They did find two benign (non-cancerous) lumps called fibroadenomas. The hospital's system for rating the results of the imaging (called Hospital-RADS) gave this a rating of 2, which means that the findings are likely to be benign.	10	8.9	10.21	10.8	This means that the radiologist looked at the X-rays and did not see any signs of cancer. Instead, they saw two lumps in the breasts, called fibroadenomas, which are non-cancerous. The hospital has given these findings a rating of 2, which means they are benign, or not cancerous.	8.9	7.2	9.39	9.4	This means that the doctor looked at the picture of the body taken with a special machine (radiology) and did not see anything that looked like cancer. Instead, the doctor saw two lumps (fibroadenomas) that are usually not dangerous (benign). The doctor gave these findings a special number (Hospital-RADS 2) to show that they are not dangerous.	9.71	9.5	10.79	11.9	This means that the doctor looked at the x-ray and did not find anything bad or cancerous. The doctor did see two fibroadenomas, which are lumps made of both gland and connective tissue that can be found in the breasts. The doctor is saying that these lumps are not cancer and are not a cause for concern.	9.71	7.2	7.54	8.7	This means that the doctor looked at an X-ray or other imaging test of your body, and did not see any signs of cancer. Instead, the doctor saw two lumps that were made up of both glandular and connective tissue. The doctor believes that these lumps are not cancer and are not dangerous.	8.59	6.7	7.36	8.2	This means that after looking at the pictures from the x-ray, the doctor did not see any signs of cancer. The doctor saw two lumps in the breasts that are not cancer. The doctor is very sure that the lumps are not cancer.	5.72	4.1	5.62	5.3	This means that the x-ray did not show any signs of cancer. The x-ray showed two lumps in the breasts that are not cancer. The doctors looked at the x-ray and said it was not cancer, and the lumps were called fibroadenomas. This means that the x-ray showed a normal, healthy result.	5.97	3.6	6.48	6	This radiology finding shows that there is no evidence of cancer or any other type of malignancy. There are two fibroadenomas, which are benign lumps in the breast tissue, on both sides. The Hospital-RADS score is 2, which indicates that the findings are benign.	10.43	7.8	10.08	9.4	This means that the radiology scan did not find any signs of cancer. It did find two benign lumps, called fibroadenomas, which are not cancerous. The hospital has classified them as a low risk finding.	9.25	6.7
1. Diffuse iron deposition in the liver, spleen, and bone marrow consistent with multiple prior blood transfusions. 2. Left lower lobe consolidation and/or atelectasis. 3. Left pleural effusion. 4. Right lower lobe infiltrate. 5. Lung nodule in the right middle lobe. 6. Ascites. 7. Small kidneys bilaterally with poor corticomedullary differentiation. 8. Hiatal hernia.	MR ABDOMEN W/CONTRAST	Diffuse iron deposition in the liver, spleen, and bone marrow indicates that the patient has had multiple blood transfusions in the past. Left lower lobe consolidation and/or atelectasis suggests that there is a decrease in the air volume in the left lower lobe of the lungs, which could be due to an infection or inflammation. Left pleural effusion indicates that there is an accumulation of fluid …	15.51	14.8	11.73	16.8	The images taken by the radiologist show that there is an abnormal amount of iron in the liver, spleen, and bone marrow, which suggests that the patient has had multiple blood transfusions in the past. The left lower part of the lung appears to be collapsed or partially collapsed. There is also fluid around the left lung. There is an area of infection or inflammation in the right lower part of th…	54.33	50.8	9.71	64	The radiologist saw iron in the liver, spleen, and bone marrow, which means that the person has had a lot of blood transfusions in the past. The left lower part of the lung is not working properly and there is some fluid around it. There is an infection or something else wrong in the right lower part of the lung. There is a small lump in the right middle part of the lung. There is extra fluid in …	7.21	5.2	5.85	5.3	The radiology scan showed that there is a lot of iron in the liver, spleen, and bone marrow, which could be from having multiple blood transfusions in the past. The left lower part of the lungs looks a bit squished or not filled up with air, and there is some fluid around the lungs. There is a small spot in the right middle part of the lungs that looks a bit different than the rest. There is a lo…	45.87	42.3	7.05	53.8	The organs in the body that store iron, like the liver, spleen, and bone marrow, have too much iron in them, which might be from getting a lot of blood transfusions. The left part of the lung is not working as well as it should, and there is some extra fluid there. There is an area of the right lung that is not normal. There is a small lump in the middle of the right lung. There is extra fluid ar…	6.42	4.5	4.81	5.1	The radiologist saw iron in the liver, spleen, and bone marrow, which could mean that the patient has had many blood transfusions. The left lower part of the lungs were not working properly and there was some fluid in the area. There was an infection in the right lower part of the lungs. The right middle part of the lungs had a lump. There was extra fluid in the belly. The kidneys were small and …	37.78	34.9	8.84	44.3	The radiology test found that there is a lot of iron in the liver, spleen, and bone marrow, which could mean that the person has had a lot of blood transfusions. The left lower part of the lungs looks like it is not working properly and there is some extra fluid around it. The right lower part of the lungs has something that looks like a small infection. There is a small spot in the right middle …	44.68	41.9	8.21	52.8	The radiology finding shows that there is iron in the liver, spleen, and bone marrow which means that the person has had a lot of blood transfusions. There is something wrong in the left lower part of the lung, which is either filling up with air or not working as well as it should. There is extra fluid around the left lung. There is a problem in the lower part of the right lung. There is a small…	45.51	43.4	7.86	54.5	Scans of the liver, spleen, and bone marrow show an increased amount of iron, likely due to multiple blood transfusions in the past. The left lower lobe of the lungs is either consolidated (contains more fluid than normal) or atelectatic (collapsed). There is fluid between the left lung and the chest wall. There is an area of infection in the right lower lobe of the lungs. A small growth is prese…	49.91	47	10.76	60.1	Scans of the liver, spleen, and bone marrow show that the person has had many blood transfusions in the past. The left lower part of the lung is either collapsed or not fully expanded. There is fluid between the layers of tissue that line the left lung. There is an infection or inflammation in the right lower part of the lung. There is a small lump in the middle of the right lung. There is a buil…	7.9	5.6
1. Large, heterogeneous pancreatic head mass with SMV involvement. This is consistent with known carcinoma. 2. Hepatic cyst in segment VII. No evidence of hepatic metastases. 3. No intra-abdominal collection.	MR ABDOMEN W/CONTRAST	The radiology finding shows a large, irregular mass in the head of the pancreas, with involvement of the Superior Mesenteric Vein (SMV). This mass is likely a cancerous tumor. There is a cyst in the seventh segment of the liver, but no evidence of the cancer having spread to the liver. There is no evidence of any fluid collections in the abdomen.	17.56	14.2	9.53	16	There is a large, irregular shaped mass in the head of the pancreas that is pressing against the superior mesenteric vein, which is a sign that the mass is likely to be cancerous. There is a fluid-filled sac in the liver in a specific area called segment VII. There is no sign that the cancer has spread to the liver. There is no collection of fluid or other material in the abdomen.	18.29	15	8.02	17.1	The radiologist found a large area in the head of the pancreas that looks different from the normal tissue. The area is also affecting the nearby blood vessel. The radiologist believes it is cancer. The radiologist also found a cyst in the liver. The cyst does not look like cancer. The radiologist did not find any large collections of fluid in the abdomen.	6.94	8.2	8.63	7.1	The doctor saw a large lump in the head of the pancreas that looks different from the normal tissue. The lump was also connected to the main vein that brings blood to the liver. This is a sign of cancer. The doctor also saw a cyst in the liver in a specific area. The cyst did not appear to be caused by the cancer spreading to the liver. The doctor did not see any other lumps or collections of flu…	6.97	5.1	5.27	4.6	The doctor saw a big, lumpy mass in the head of the pancreas that is connected to a nearby blood vessel. The doctor thinks this is a type of cancer called carcinoma. The doctor also saw a pocket of fluid in part of the liver. There were no signs that the cancer had spread to the liver. The doctor did not find any other collections of fluid in the abdomen.	8.71	6.6	5.86	6.8	The doctors found a big, uneven mass in the head of the pancreas that was pushing on a nearby blood vessel. This kind of mass is usually a type of cancer called carcinoma. The doctors also found a cyst in the liver. It doesn't look like the cancer has spread to the liver. The doctors didn't find any other collections of fluid in the abdomen.	10.53	9.4	7.08	9.8	The doctors found a big lump in the head of the pancreas that looks different than the normal pancreas. The lump is pushing against a blood vessel, and it looks like it is cancer. The doctors also found a cyst in the liver. It doesn't look like the cancer has spread to the liver. The doctors didn't find any other lumps or collections of fluid in the abdomen.	9.67	8.6	7.49	10.3	The doctors saw a big, irregular shaped lump in the head of the pancreas. It was also affecting the blood vessels nearby. This looks like cancer. There is a pocket of fluid in the liver, in a part called segment VII. It doesn't look like the cancer has spread to the liver. There is no other fluid or lump in the belly.	7.49	5.8	5.91	6.1	There is a large, irregular-shaped mass in the head of the pancreas that is pressing on the Superior Mesenteric Vein, which is consistent with a type of cancer known as carcinoma. There is a fluid-filled sac in the liver in segment VII, but there is no evidence that the cancer has spread to the liver. There is no accumulation of fluid or other material in the abdominal cavity.	33.08	29.8	10	34.3	There is a large, unevenly shaped mass in the head of the pancreas that has spread to the nearby blood vessel. This is likely to be a type of cancer called carcinoma. There is a fluid-filled sac in the liver in the seventh section. There is no evidence that the cancer has spread to the liver. There are no other collections of fluid in the abdomen.	7.7	4.9
Slightly limited study by motion degradation however, the venous drainage of the neck including both IJ, and subclavian veins including the SVC are patent.	MR CHEST ANGIOGRAM	This radiology finding means that the examination of the veins in the neck was slightly hindered by movement, but the veins were still visible and open. The veins in the neck include the internal jugular veins, the subclavian veins, and the superior vena cava. All of these veins were seen to be clear and unobstructed.	12.41	9.2	10.04	10.4	This means that the doctor was able to see the veins in the neck, including the internal jugular and subclavian veins, and the superior vena cava. The image was slightly blurry due to movement, but it was still possible to see that the veins are open and working properly.	13.88	10.5	8.94	12.3	This means that the images taken of the neck show that the veins that carry blood away from the head and neck area are open and working properly. The images may not be perfect, but they are clear enough to show that the veins are not blocked.	10.25	7.7	6.85	10	This means that the doctor was able to see the blood vessels in the neck, including the Internal Jugular and Subclavian veins, and the Superior Vena Cava. However, the picture wasn't as clear as it could be because the patient was moving a bit.	12.44	10.7	8.41	11.1	This means that the picture of the veins in the neck was a bit blurry because the person moved during the test, but the veins were still able to be seen and were not blocked. The veins that were seen were the two jugular veins, the two subclavian veins, and the superior vena cava.	12.28	9.1	6.97	11.9	This means that the images taken of the neck show that the veins are clear and open, allowing blood to flow through them.	10.94	7.5	7.49	10.3	The pictures of the veins in the neck were a bit blurry because of movement, but the doctors were still able to see that the veins in the neck, including the ones in the side of the neck and the big one in the front, are open and working properly.	21.6	18.1	6.11	22.2	This means that the doctor was able to see the blood vessels in the neck that carry blood away from the head. The blood vessels are open and working properly.	7.33	4.4	6.66	6.3	This radiology finding means that the imaging study was slightly hindered by motion, however, the veins that drain blood from the neck, including the internal jugular veins, subclavian veins, and superior vena cava, are all open and clear.	20.46	18.1	13.07	22.6	The veins in the neck, including the internal jugular, subclavian, and superior vena cava veins, are open and clear, although the images were not as clear as they could have been due to some motion.	18.57	14.6
Short-term stability of right temporal and parietal metastatic lesions. No evidence of new metastatic foci. Study for surgical planning.	MR HEAD W/ CONTRAST	This radiology finding indicates that the metastatic lesions in the right temporal and parietal areas of the patient's body have not changed in size or shape since the last imaging study. This means that the metastatic lesions are stable and there is no evidence of any new metastatic foci. This radiology finding is important for surgical planning, as it provides information about the metastatic l…	13.2	13	12.77	15.6	This means that the scans of the person's right temporal and parietal area (the side and back of the head) showed that the cancer in these areas has not changed in a short amount of time. There is no evidence of any new cancer in these areas. The scans were done to help plan for surgery.	8.91	5.9	6.21	7.5	This means that the doctors looked at the scans of someone who had cancer that had spread to the right side of their head. They saw that the cancer had not grown or changed, so it is stable. This is good news because it means that the doctors can plan a surgery to try to remove the cancer.	7.72	6.1	5.63	7.2	This means that the doctor looked at a picture of a person's brain and saw some spots that are likely caused by cancer. The spots have not changed over time, which is good. The doctor is using the picture to help plan a surgery that could help the person.	6.52	4.9	6.32	6.6	This means that the cancer in the right side of the head (temporal and parietal area) has stayed the same size and has not spread to other parts of the body. The doctor wants to do a special type of surgery to treat the cancer.	9.89	7.3	6.1	9	This means that the doctor has looked at a picture of the person's brain and seen some spots that are caused by cancer. The spots have stayed the same size for a while and there are not any new spots. The doctor is taking this picture to plan for surgery to help the person.	7.2	4.4	5.74	6.8	The doctors took pictures of the person's brain to look for any cancer. They saw some cancer in the right side of the brain, but it had not changed over time. The doctors are now using the pictures to plan a surgery to remove the cancer.	6.12	4.5	5.73	5.9	This means that the doctors took pictures of the right side of the person's head and saw some spots that are caused by cancer. The spots have not gotten any bigger or spread to other places. The doctors are using this information to plan an operation to help the person.	8.28	6.3	7.6	7.7	This radiology finding indicates that the metastatic lesions in the right temporal and parietal areas have not changed in size or shape over a period of time. There is no evidence of any new metastatic lesions. This study is being done to help plan for surgery.	10.47	6.9	8.98	8.4	This radiology finding means that the cancer in the right side of the brain (temporal and parietal areas) has not grown or spread in the short term, and there is no evidence of any new cancer spots. This study was done to help plan for surgery.	11.81	8.7
1) Increased intensity seen within the left lentiform nucleus extending into the posterior limb of the internal capsule with a larger area seen on the diffusion weighted sequence extending to the left atrium. This is consistent with an evolving subacute infarct. 2) There is decreased flow in the M1 branches of the middle cerebral arteries bilaterally consistent with a stenosis on each size, moder…	MR-ANGIO HEAD	The left lentiform nucleus, which is part of the brain, is showing increased intensity on the radiology scan. This increased intensity is extending into the posterior limb of the internal capsule and is more prominent on the diffusion weighted sequence, which suggests an evolving subacute infarct, or a stroke. The M1 branches of the middle cerebral arteries are showing decreased flow, which is co…	17.07	14.6	13.64	17.1	There is an area of increased intensity in the left side of the brain, which is likely caused by an infarct (a blockage of blood flow) that is in the process of developing. There is decreased blood flow in the two main arteries that supply the brain, which suggests that there is a blockage in each artery that is moderately severe.	27.02	23.5	9.01	30.2	The left lentiform nucleus, which is an area of the brain, is brighter than normal and is extending into the back part of the internal capsule, which is also part of the brain. This bright area is larger when looking at a special type of scan and is reaching the left atrium, which is part of the heart. This could be a sign of an injury to the brain that is still in the process of happening. The b…	11.69	8.8	7.14	10.3	The left lentiform nucleus, which is part of the brain, looks brighter than usual on the X-ray. This brightness is also seen in the back part of the internal capsule and the left atrium. This could mean that there is an area of the brain that is not getting enough blood, which can cause damage. The blood flow in the middle cerebral arteries, which are also part of the brain, is blocked. This mean…	8.73	5.8	7.6	8.7	The left lentiform nucleus is a part of the brain and it looks like it has been damaged. The damage is in a shape that looks like a bean and is spreading to the back part of the brain. On the special type of picture taken, it looks like the damage is bigger and reaching the left side of the heart. This is likely a sign of a stroke that happened recently. The blood flow in two parts of the middle …	8.58	5.9	5.69	7	There is an area in the left side of the brain that looks brighter than usual on the special pictures taken. This is a sign that there may have been a recent stroke in this area. The special pictures also show that the blood flow to both sides of the brain is not as strong as it should be. This means that there may be a blockage in the blood vessels that are supplying the brain with oxygen and ot…	8.69	6.6	6.44	8.3	There is a spot in the left side of the brain that looks different from the rest. It is bigger on the special kind of picture that shows how fast the blood is moving. This might mean that the blood is not flowing properly and this could be the beginning of a stroke. The special kind of picture also shows that the blood is not flowing as well as it should be in the two main arteries that bring blo…	10.54	8	6.1	9.7	The left side of the brain has an area that looks brighter than normal on the scan. This area is in a part of the brain that controls movement and is bigger on the special scan that looks at how water moves. This could mean that there is an injury in the brain that is not too old. The blood vessels that bring blood to the middle of the brain look like they are not as open as they should be. This …	7.76	5	5.17	6.7	An area of increased intensity in the left lentiform nucleus, which is a part of the brain, is seen on the diffusion weighted sequence extending to the left atrium. This is likely a sign of an infarct (a type of stroke) that has been developing over a period of time. The flow in the M1 branches of the middle cerebral arteries, which are also parts of the brain, is decreased on both sides, suggest…	21	16.5	8.83	19.9	This radiology finding suggests that there is a developing stroke on the left side of the brain. There is a larger area of the brain that is not receiving enough blood flow, and this is causing damage. Additionally, there is a narrowing of the arteries that supply blood to the brain on both sides, which is reducing the amount of blood flow to the brain.	12.99	9.4
1) Two foci of restricted diffusion involving the right lenticular nucleii abutting the posterior limb of the right internal capsule, and the left posterior parietal lobe suspicious for areas of subacute infarction. 2) 40 to 50% stenosis involving the distal basilar artery. 3) Suspected small 4 mm aneurysm of the basilar tip vs. prominence of its distal portion due to proximal atherosclerotic dis…	MR-ANGIO HEAD	This radiology finding suggests that there are two areas of restricted diffusion in the right lenticular nucleii and the left posterior parietal lobe, which may be indicative of subacute infarction (or stroke). The distal basilar artery is narrowed by 40 to 50%, which could be due to a small 4 mm aneurysm at the basilar tip or due to proximal atherosclerotic disease. The left cavernous and suprac…	20.11	15.3	13.01	18.5	This radiology finding suggests that there may be two areas of damage in the brain, one on the right side near the internal capsule, and one on the left side near the parietal lobe. It also suggests a blockage in the basilar artery, which is a major artery that supplies blood to the brain, and a small aneurysm or bulge in the same artery. Additionally, there is a mild widening of the left interna…	11.67	9.7	8.88	11.3	This radiology finding suggests that there may be two areas in the brain that are not getting enough oxygen. The right lenticular nucleii and the left posterior parietal lobe may have suffered some damage due to lack of oxygen. The basilar artery, which is a major artery in the brain, is narrowed by 40-50%, which could be causing the lack of oxygen. There is also a small 4 mm aneurysm (a bulge in…	9.27	8.2	8.76	9.7	This radiology finding shows that there are two areas of the brain that may have had a small stroke. It also shows that there is a narrowing of the main artery at the back of the brain, and a small bulge in the artery that may be caused by a build-up of plaque. Lastly, there is mild widening of the main artery going to the brain. The image quality is not as good as it could be because of some mov…	10.06	7.6	6.21	8.1	The radiology finding shows that there are two areas in the brain that may have had a stroke, meaning that they didn't get enough blood flow. There is also a narrowing of a blood vessel in the brain, which could cause a stroke. There is also a small bulge in the same blood vessel, which could be caused by a buildup of fat and cholesterol. Lastly, there is a slight widening of another blood vessel…	9.41	7.8	6.73	8.8	The radiology scan showed two areas of the brain that were not working correctly, which could be caused by a stroke. There was also a blockage in the basilar artery, which is a blood vessel in the brain. There may also be a small balloon-like structure in the basilar artery, or it could be caused by a buildup of plaque. The left side of the brain had a widened blood vessel. The scan was not very …	8.53	6.8	6.2	7.4	Answer: The radiology scan showed two areas in the brain that might have had some damage. There is also a problem with the blood vessel that goes to the brain, and it is partly blocked. There might be a very small bulge in this blood vessel, but it is hard to tell because the scan was not clear. The doctor needs to look at this again to be sure.	7.5	5.3	5.28	6.2	This X-ray picture shows two spots in the brain that do not look normal and may be caused by an injury. The blood flow in the basilar artery, which is a big blood vessel in the brain, is narrowed by about half. There is also a small bulge in this artery that might be caused by a weak spot or by the artery being blocked. The left side of the brain has a slightly bigger blood vessel than normal. Th…	7.92	6.3	5.75	7.6	The radiology scan found two areas in the right lenticular nucleii and left posterior parietal lobe that appear to be areas of subacute infarction (injury to the brain due to a lack of blood flow). The distal basilar artery (a major artery of the brain) is narrowed by approximately 40-50%. There is a suspected small 4 mm aneurysm (bulging of an artery wall) at the basilar tip of the brain, or it …	31.54	27.1	11.68	34.2	This radiology finding suggests that there are two areas in the brain that are not functioning properly and may be due to a lack of blood supply, which could be caused by a blockage in the basilar artery. It also suggests there may be a small bulge in the basilar artery, which could be caused by a buildup of plaque. Additionally, there is mild enlargement in the left internal carotid artery. The …	12.52	9.6
[truncated: 72 more columns]

## Sheet: Table 1 40-71
44	Type	P40	GF P40	Flesch-Kincaid P40	Coleman-Liau P40	ARI P40	P41	GF P41	Flesch-Kincaid P41	Coleman-Liau P41	ARI P41	P42	GF P42	Flesch-Kincaid P42	Coleman-Liau P42	ARI P42	P43	GF P43	Flesch-Kincaid P43	Coleman-Liau P43	ARI P43	P44	GF P44	Flesch-Kincaid P44	Coleman-Liau P44	ARI P44	P45	GF P45	Flesch-Kincaid P45	Coleman-Liau P45	ARI P45	P46	GF P46	Flesch-Kincaid P46	Coleman-Liau P46	ARI P46	P47	GF P47	Flesch-Kincaid P47	Coleman-Liau P47	ARI P47	P48	GF P48	Flesch-Kincaid P48	Coleman-Liau P48	ARI P48	P49	GF P49	Flesch-Kincaid P49
1) Filling defects within the left lower lobe and right middle lobe arteries, left larger than right, consistent with pulmonary embolism. Left lower lobe consolidation/necrosis. 2) Mediastinal and axillary lymphadenopathy. 3) Interval resolution of left pleural effusion and increase in size of right pleural effusion. Right lower lobe passive atelectasis/consolidation.	CHEST CTA WITH CONTRAST	An imaging scan showed that there were blockages in the left lower lobe and right middle lobe arteries, with the left lower lobe being blocked more than the right. This is consistent with a pulmonary embolism, which is a blockage in the arteries of the lungs. There was also evidence of tissue damage in the left lower lobe, which is called consolidation/necrosis. The scan also showed enlarged lymp…	11.2	10.2	11.55	12.9	There is a blockage in the arteries of the left lower lobe and right middle lobe of the lungs, which is causing damage to the left lower lobe. The lymph nodes in the chest and armpits are enlarged. The fluid buildup around the left lung has gone away, but there is now fluid buildup around the right lung, and the right lower lobe of the lung is not working properly.	29.14	25.9	8.26	33.8	The doctors found that there were some problems with the blood flow in the left lower lobe and right middle lobe of the lungs. The left lobe had more problems than the right lobe. This is a sign of a condition called pulmonary embolism. The left lobe also had some areas that had died off and were not functioning properly. The doctors also found swollen lymph nodes in the chest and armpit areas. T…	9.75	8.2	7.95	10.2	Doctors found blockages in two of the main arteries in the lungs, the left lower lobe and right middle lobe. The blockage in the left lobe was bigger than the one in the right lobe, which is a sign of a condition called pulmonary embolism. The left lower lobe also had some damage to the tissue. The doctors also found enlarged lymph nodes in the chest and armpit area. Over the course of time, the …	11.28	8.8	7.26	11.8	The doctors found that there were some problems with the blood vessels in the left lower part of the lungs and the middle part of the right lung. The left side was bigger than the right side, and this is a sign of something called pulmonary embolism. The left lower part of the lungs had some damage and was not working correctly. The doctors also found some swelling in the area between the lungs a…	12.67	10.3	7.32	13.4	The doctor saw that there were problems with the blood flowing through the left lower lobe and right middle lobe of the lungs, with the left side being worse than the right. The left lower lobe had some parts that were damaged or dead. The doctor also saw enlarged lymph nodes in the chest and armpit area. Since the last time the doctor looked, the fluid in the left lung had gone away, but the flu…	13.49	11.3	8.08	15.4	There was a problem with the blood vessels in the left lower part of the lung and the middle part of the right lung. The left lung was bigger than the right. This is a sign of something called pulmonary embolism. The left lower part of the lung had some dead tissue. There were some swollen lymph nodes in the chest and armpits. The fluid around the left lung got better, but the fluid around the ri…	7.52	5.9	6.44	7.6	Doctors found that there were some problems with the blood vessels in the left lower part of the lungs and the middle part of the right lung. The problem in the left lung was bigger than the problem in the right lung and it was caused by something called a pulmonary embolism. There was also damage to the left lung that doctors called consolidation or necrosis. Doctors also found swollen lymph nod…	8.85	7.7	8.3	9.9	There are blockages in the left lower lobe and right middle lobe arteries, with the left being larger than the right. This suggests a pulmonary embolism. There is also necrosis (tissue death) in the left lower lobe. There is an enlargement of the lymph nodes in the mediastinum (chest area) and the axilla (armpit). The fluid in the left pleural cavity (space between the lungs and chest wall) has r…	12.61	10.4	9.75	13.3	There is a blockage in the arteries of the left lower lobe and right middle lobe of the lungs, with the left blockage being larger than the right blockage. This blockage is likely caused by a pulmonary embolism. Additionally, there is an area of the left lower lobe of the lung that has died or is in the process of dying. The lymph nodes in the area between the lungs and in the armpits are larger …	12.21	10.2
No definite CT evidence for pulmonary embolus. Vague ground glass opacities in the lungs bilaterally suggest there may be an element of fluid overload.	CHEST CTA WITH CONTRAST	This means that a CT scan of the lungs did not show any evidence of a pulmonary embolus, which is a blockage of an artery in the lungs. However, there were some areas of the lungs that appeared cloudy, which could indicate that there is an excess of fluid in the lungs.	12.71	9.9	6.8	11.3	This means that a CT scan did not show any definite signs of a pulmonary embolus, which is a blockage in the lungs. However, the CT scan did show some haziness in the lungs on both sides, which could be a sign that there is too much fluid in the lungs.	11.77	8.5	5.4	10	This means that a special kind of X-ray called a CT scan did not show any signs that the patient has a blood clot in their lungs. However, the X-ray did show that the lungs are cloudy, which could mean that there is too much fluid inside the lungs.	9.8	6.9	5.98	10	The CT scan did not show any clear signs of a pulmonary embolus. The scan showed cloudy areas in both lungs which could mean that there is too much fluid in the lungs.	7.81	5	5.8	6.1	The CT scan did not show any clear signs that there might be a pulmonary embolus. However, there were some cloudy areas in both lungs that could be a sign that there is too much fluid in the lungs.	8.83	6.2	5.92	7.5	CT stands for Computed Tomography, which is a type of medical scan. The scan did not show any clear signs of a pulmonary embolus, which is a condition where a blood clot blocks the lungs. However, the scan did show a cloudy area in both lungs, which might mean that there is too much fluid in the lungs.	11.17	7.3	6.62	8.2	CT stands for a special kind of x-ray, called a Computed Tomography scan. This scan looks inside your body to check for problems. The doctor didn't find any definite signs of a pulmonary embolus, which is a blockage in the lungs, on the CT scan. The scan did show some cloudy spots in the lungs on both sides, which could mean that there is too much fluid in the lungs.	9.29	5.4	6.44	7.5	The CT scan did not show any certain signs that there was a blood clot in the lungs. The CT scan did show some cloudy spots in both lungs that might mean there is too much fluid in the lungs.	8	5.2	4.47	6.5	This means that a CT scan of the lungs did not show any evidence of a pulmonary embolism (a blockage of a blood vessel in the lungs). However, there was an indication that the lungs had a hazy, foggy appearance, which could suggest that there is too much fluid in the lungs.	12.71	9.9	7.09	11.8	This means that a CT scan did not show any evidence of a pulmonary embolus, which is a blockage of a blood vessel in the lungs. However, there are some signs that suggest there may be too much fluid in the lungs, like a hazy appearance on the scan.	12.25	9.3
1) Bilateral subsegmental pulmonary emboli confined to the lower lobe vessels. 2) Appearance of the lungs are most likely due to either fluid overload or AORDS. 3) Bilateral pleural effusions.	CHEST CTA WITH CONTRAST	Bilateral subsegmental pulmonary emboli confined to the lower lobe vessels means that there are two areas of the lungs, the lower lobes, that have a blockage of blood vessels due to a clot. The appearance of the lungs are most likely due to either fluid overload or AORDS. This means that the lungs may look abnormal due to too much fluid in the lungs, or due to Acute Respiratory Distress Syndrome,…	11.82	10.8	10.33	12.3	Bilateral subsegmental pulmonary emboli means that there are two blockages in the lower part of the lungs that are preventing blood from flowing normally. The appearance of the lungs is likely caused by either too much fluid in the lungs or a condition called AORDS (Acute Respiratory Distress Syndrome). Bilateral pleural effusions means that there is an accumulation of fluid in the space between …	14.46	12.4	12.54	14.5	Bilateral subsegmental pulmonary emboli confined to the lower lobe vessels means that there are blood clots in the lower parts of the lungs that are blocking the blood flow. The appearance of the lungs is most likely due to either fluid overload or AORDS. Fluid overload means that there is too much fluid in the lungs, and AORDS is a type of lung disease that makes it hard to breathe. Bilateral pl…	14.82	12.6	9.35	16.5	Bilateral subsegmental pulmonary emboli means that there are two blockages in the blood vessels in the lower part of the lungs. Fluid overload or AORDS means that too much fluid or air is in the lungs, which is causing the lungs to look a certain way. Bilateral pleural effusions means that there is extra fluid in the area around the lungs.	26.37	24.7	10.11	30.9	Bilateral subsegmental pulmonary emboli are blockages in the tiny blood vessels of the lower part of the lungs. The lungs may look a certain way due to either too much fluid in the lungs or a disease called AORDS. Bilateral pleural effusions means there is fluid between the two layers of tissue that cover the lungs.	24.54	24	10.64	28.8	Bilateral subsegmental pulmonary emboli are blockages in the small tubes that carry air to the lungs. They are only found in the lower parts of the lungs. The lungs may look different because there is too much fluid in them, or because of a disease called AORDS (Acute Respiratory Distress Syndrome). Bilateral pleural effusions mean that there is extra fluid around the lungs.	10.94	10.3	11.14	12.7	Bilateral subsegmental pulmonary emboli means that there are two small clots blocking some of the blood vessels in the lower part of the lungs. The way the lungs look could be caused by either too much fluid in the lungs or a serious lung disease called AORDS. Bilateral pleural effusions means there is extra fluid in the space around the lungs on both sides.	15.3	13.4	10.17	16.6	Bilateral subsegmental pulmonary emboli means that there are two small blockages in the blood vessels in the lower part of the lungs. The appearance of the lungs could be caused by too much fluid in the lungs, or by a serious lung disease called AORDS. Bilateral pleural effusions means that there is extra fluid in the area around the lungs.	27.33	24.3	10.75	30.9	Bilateral subsegmental pulmonary emboli confined to the lower lobe vessels: This means that there are two separate blockages in the lower lobe of the lungs caused by a substance (such as a blood clot) that has traveled through the bloodstream and lodged in the vessels of the lower lobe. Appearance of the lungs are most likely due to either fluid overload or AORDS: This means that the lungs may ap…	53.77	51.2	11.4	65.9	Bilateral subsegmental pulmonary emboli confined to the lower lobe vessels: This means that there are two blockages in the small blood vessels of the lungs, located in the lower part of the lungs. Appearance of the lungs are most likely due to either fluid overload or AORDS: This means that the lungs look a certain way, and the reason for that could be either too much fluid in the lungs or a dise…	40.48	38.4
Small/moderate size complex left pleural effusion, no safe window for aspiration which was therefore not attempted. This was discussed with the patient and the surgical house staff.	CHEST U.S.	This means that a doctor found a small to moderate amount of fluid in the patient's chest cavity (pleural effusion). Since the amount of fluid was not large enough to safely remove through aspiration (a medical procedure to remove excess fluid), the doctor decided not to attempt it. The doctor discussed this decision with the patient and the surgical team.	14	11.1	10.73	12	This means that there was a buildup of fluid around the lungs of a moderate amount, which was not safe to remove with a needle. The doctor discussed this with the patient and the team of surgeons and decided not to attempt to remove the fluid.	10.94	8.7	7.61	10.3	This means that there was a small to moderate amount of fluid in the space between the lungs and the chest wall. It was too risky to try to remove the fluid, so the doctors talked to the patient about not doing it.	9.53	7	5.51	8.2	This means that the doctors found a small to medium amount of fluid in the patient's chest. The fluid was too close to other important organs to safely remove it, so the doctors did not try to take it out. The doctors told the patient about the fluid and the decision not to take it out.	8.19	7	6.21	7.4	This means that there was a small to moderate amount of fluid in the area around the lungs. It was not safe to take the fluid out, so the doctors did not try. They talked to the patient and the doctors who work in the hospital about this.	7.23	4.8	5.04	5.3	This means that there was a small to moderate amount of fluid in the space between the lungs and the chest wall. The doctors decided that it was too risky to try and remove the fluid, so they did not attempt to do it. The doctors talked to the patient and the other doctors in the hospital to explain why they were not removing the fluid.	10.62	8.3	6.38	9.1	This means that a doctor found some extra fluid in the chest area. It was too much to safely take out with a needle, so the doctor decided not to try. The doctor talked with the patient and other doctors about this.	6.55	5.2	5.62	5.1	A pleural effusion is when there is extra fluid in the space around the lungs. The size of this effusion was not too big, but not too small either. Unfortunately, it was too risky to try and take the fluid out with a needle, so the doctors talked to the patient and the other doctors on the team about not trying to do that.	9.77	8.1	5.8	8.5	This means that a medical imaging test revealed that there was a small to moderate amount of fluid in the pleural cavity, which is the space between the lungs and the chest wall. The fluid was not in a safe enough position to be drained safely, so the doctor decided not to attempt to drain it. The doctor discussed this with the patient and the surgical house staff (doctors who are in training at …	13.28	10.8	8.3	12.2	This means that a doctor found a small to moderate amount of fluid in the space between the lungs and the chest wall. The doctor decided it was not safe to try and remove the fluid, so they did not attempt to do so. The doctor talked to the patient and the other doctors on the team about this decision.	10	7.6
1. Overall slight interval progression of disease with slight enlargement of right-sided lung nodules, essentially stable left chest wall mass and mixed response in the liver as described above. No new sites of disease are identified. 2. Cholelithiasis.	CT ABD & PELVIS WITH CONTRAST	The patient's disease has slightly gotten worse, as evidenced by a slight enlargement of the right-sided lung nodules. The left chest wall mass has stayed the same. The changes to the liver have been mixed. No new areas of disease have been found. Cholelithiasis is the medical term for gallstones.	8.2	5.8	9.9	8.4	The disease is progressing slowly, and there are some small lumps on the right side of the lungs that are not getting bigger. The mass on the left side of the chest wall is not changing. The liver is showing mixed results. No new areas of disease have been found. Cholelithiasis is the medical term for having gallstones.	7.87	5.4	8.05	7.3	The disease has slightly gotten worse, but the right side of the lungs has gotten bigger. The mass on the left side of the chest wall is staying the same. The liver is responding differently to the disease. No new parts of the body have been affected by the disease. Cholelithiasis is a condition where there are stones in the gallbladder.	10.05	6.9	8.17	7.8	The disease is getting a little bit worse, but not a lot. There are some small lumps on the right side of the lungs, but the lump on the left side of the chest wall is staying the same. The lumps in the liver are changing a little bit, but not a lot. No new lumps have been found. Cholelithiasis is a condition where stones form in the gallbladder.	8.66	5.3	5.39	6.4	There is a slow increase in the size of some spots on the right side of the lungs, and the size of a lump on the left side of the chest wall is not changing much. There is a mixed response in the liver, meaning some parts are getting better and some parts are getting worse. No new spots of disease have been found. Cholelithiasis is a condition where there are stones in the gallbladder.	11.6	8.3	6.91	10.9	The disease is getting a little worse, but the growth of the nodules in the right lung is not too bad. The mass on the left side of the chest is staying the same, and the liver is responding in different ways. Nothing new is wrong. Cholelithiasis is when there are stones in the gallbladder.	9.5	6.9	7.2	8.1	The disease is slowly getting worse, but the size of some lumps in the right lung is staying the same. There is a lump on the left chest wall that is not changing. There is some improvement in the liver, but not all of it is getting better. No new diseases have been found. Cholelithiasis is a condition where there are stones in the gallbladder.	8.98	6.1	7.07	7.2	The disease is getting a little bit worse, but it's not changing much. There are some small lumps in the right lung, and the lump on the left side of the chest is the same size. The liver is responding in different ways. No new diseases were found. Cholelithiasis is a disease of the gallbladder that causes stones.	7.87	5.4	7.24	6.9	The patient's disease has not gotten worse, but there is a small increase in the size of the nodules in the right lung. The mass in the left chest wall is the same size, and the response in the liver is mixed. No new areas of disease have been found. Cholelithiasis is the medical term for gallstones.	9	7.2	7.02	8.4	The disease is gradually getting slightly worse, with some small lumps appearing in the right lung, a stable mass on the left side of the chest, and a mix of improvements and worsening in the liver. No new areas of the body are affected. Gallstones.	13.44	9.7
1. New splenic infarction with perisplenic stranding. 2. New small wedge-shaped right renal infarctions. 3. Stable small endoleak; no significant change in the size of the aneurysmal sac. 4. Severe atherosclerotic calcifications with probable stenosis at the take-offs of the celiac artery, SMA, and renal arteries. Despite the calcifications and probable stenosis, the abdominal arterial vasculatur…	CT ABD & PELVIS WITH CONTRAST	A splenic infarction is a medical condition in which the spleen has been deprived of its blood supply, leading to tissue death. The perisplenic stranding is a sign of inflammation surrounding the area of the infarction. A wedge-shaped right renal infarction is a medical condition in which the right kidney has been deprived of its blood supply, leading to tissue death in a wedge-shaped area. An en…	14.67	12.8	12.36	15.3	A part of the spleen has died due to a lack of blood supply, and the area around it is swollen. Small areas in the right kidney have died due to a lack of blood supply. A small hole in the aorta (the main artery that carries blood from the heart) has not grown bigger. The arteries that supply the abdomen have a lot of calcium buildup and might be narrowed, but they are still open and working. If …	8.6	5.7	5.92	7.1	A splenic infarction is when a part of the spleen (a small organ in the abdomen) has died due to a lack of blood flow. Perisplenic stranding is when the tissue around the spleen has become swollen. A wedge-shaped right renal infarction is when a small part of the right kidney (a large organ in the abdomen) has died due to a lack of blood flow. An endoleak is when blood leaks from a blood vessel, …	24.22	21.6	9.59	26.8	The spleen, an organ in the abdomen, has a new injury called an infarction, which means that it is not getting enough blood. There is also an area of swelling near the spleen. The right kidney, another organ in the abdomen, has a new, small injury in the shape of a wedge. There is a small leak in the artery that has been there for a while and is not getting bigger. The arteries in the abdomen hav…	15.88	12.6	6.57	16.1	The spleen, which is an organ in the body, has had a part of it become damaged or not work properly. There is an area of swelling and inflammation around it. A small part of one of the kidneys has been damaged and is shaped like a wedge. The size of a weak spot in a blood vessel has not changed, and it is not getting worse. There is a lot of calcium buildup in the arteries that bring blood to the…	13.43	10	6.34	12.5	A splenic infarction is when a part of the spleen doesn't get enough blood and oxygen, and the area around the spleen is swollen. A small wedge-shaped area of the right kidney is not getting enough blood and oxygen. The size of a sac in the abdomen that is filled with an abnormal amount of blood is not changing. The arteries in the abdomen have a lot of calcium deposits and may be blocked, but th…	9.71	6	6.96	8.3	The spleen is an organ in your body and it has had an injury, and there is some extra fluid around it. There is a small injury in one of the kidneys, and it is shaped like a wedge. The size of a hole in a blood vessel has not changed. The arteries in the belly have some hard stuff on them which might be blocking them, but they still seem to be working. If we need to check more, we can do a specia…	18.05	14.6	4.78	18.3	The spleen, which is an organ in the body, has an area that is not working correctly. It looks like it is surrounded by some kind of liquid. There is a small wedge-shaped area in the right kidney that is not working correctly. The aneurysm, which is a bulge in a blood vessel, is not getting bigger. There are some hard parts in the arteries that carry blood to the stomach, small intestine and kidn…	9.79	6.6	6.85	9.2	A new splenic infarction is an injury to the spleen caused by a lack of blood flow, which has caused an accumulation of fluid around the spleen (perisplenic stranding). There are new, small wedge-shaped infarctions on the right kidney, which is an injury caused by a lack of blood flow to the kidney. The size of the aneurysmal sac has not changed significantly and there is a stable small endoleak,…	15.32	12.3	12.13	16.1	A part of the spleen has died due to a lack of blood flow and there is some fluid around it. Small areas in the right kidney have also died due to a lack of blood flow. The size of a weak area in the artery wall has not changed. There is a lot of hardening of the arteries, which could be blocking the flow of blood to the stomach, small intestine, and kidneys. Even with this, the arteries still se…	9.28	6
1. No acute intra-abdominal process. 2. Calcified and noncalcified atherosclerotic plaque in the proximal and mid-SMA has slightly increased from before. The SMA and celiac artery are patent at the origin.	CT ABD & PELVIS WITH CONTRAST	This means that there is no sudden or urgent medical issue happening inside of the abdomen. Additionally, there is some plaque buildup in the proximal and mid-SMA (superior mesenteric artery), but it is not severe enough to block the artery. The SMA and celiac artery are both open and functioning properly at the point where they originate.	13.92	9.5	10.91	11.6	This means that there is no serious or sudden problem in the abdomen. The amount of plaque (a type of fatty material) in the SMA (superior mesenteric artery) and the celiac artery has increased slightly since the last time it was checked, but both of these arteries are still open and working properly.	15.13	11.3	9.58	14.1	This means that there is no sudden, severe problem happening inside the abdomen. The amount of plaque, which is a fatty material, in the blood vessels near the small intestine and stomach has gone up a bit since the last time they were checked. The blood vessels near the small intestine and stomach are open and working properly.	10.48	8.5	9.4	10.4	This means that there is no sudden or serious problem inside the abdomen. There is a small increase in the amount of hard and soft plaque in the parts of the SMA and celiac artery that are close to the start. The SMA and celiac artery are open and working properly at the start.	8.68	5.6	6.26	7.2	There is no sudden or severe problem in the abdomen. The amount of hard and soft plaque in the arteries near the stomach and small intestine has grown a little since before. The arteries near the stomach and small intestine are open and working normally.	11.67	9.7	9.81	11.9	This means that there is no sudden or severe problem inside the abdomen. The amount of hard and soft plaque in the arteries near the stomach and small intestine has grown a little bit since last time. The arteries near the stomach and small intestine are still open and working properly.	9.15	7.6	9.05	9	This means that there is no disease or infection inside the abdomen that is causing a problem. The blood vessels in the abdomen have some extra material on them that can make them harder to move through. This extra material was a little bit bigger than it was before, but it is still possible to get blood through the vessels.	13.33	12.6	8.83	14.6	There is nothing wrong inside your tummy. The walls of the blood vessels in your body have a little more hard stuff on them than before. The blood vessels are open and working normally.	7.98	6.4	8	8.3	There is no serious abdominal problem present. The amount of calcified and non-calcified plaque (a type of fatty buildup) in the arteries near the small intestine and stomach has increased since the last examination, but the arteries are still open and functioning properly.	16.04	12.9	13.23	14.8	There is no serious or sudden problem inside the abdomen. The amount of hard plaque (calcified) and soft plaque (noncalcified) in the blood vessels near the small intestine and celiac artery have increased a bit since the last time they were checked. The blood vessels are open and clear.	13.07	9.3
1. Large cavity in the right apex with new dependent debris which is concerning for myetoma. Size of cavity has slightly increased and wall thickness has slightly decreased in the interval. 2. Improved areas of consolidation and cavitary changes in the right upper and right lower lobe with residual centrilobular nodular opacities that are suggestive of residual infection in the small airways. Oth…	CT CHEST W/CONTRAST	In the right apex (the top corner of the lung), there is a large cavity with debris that could be a sign of myetoma, a type of infection. The size of the cavity and the thickness of the wall have both slightly increased since the last time it was checked. The consolidation and cavitary changes in the right upper and right lower lobe have improved and there are still some small nodular opacities t…	10.57	8	8.47	10.6	There is a large hole in the right part of the chest that has some new material inside it that is concerning for a certain type of infection. The hole has gotten slightly bigger and the wall around it has gotten slightly thinner since the last time it was checked. The areas of infection in the right upper and lower parts of the lung have gotten better, but there are still some small spots that su…	11.69	8.7	6.8	11.1	In the right part of the chest, there is a large cavity with some new material that could be a sign of an infection called myetoma. The size of the cavity has slightly gotten bigger and the walls of the cavity have gotten a bit thinner. The right upper and lower parts of the chest have improved and there are some cloudy areas that could be signs of a lingering infection in the small airways. Othe…	10.14	7.4	7.25	8.7	There is a large hole in the right side of the lungs that has gotten bigger and the walls have gotten thinner. This could be a sign of a myetoma, which is a type of infection. The right upper and lower parts of the lungs have improved but there are still some signs of infection in the small airways. There are also signs of a disease called pulmonary sarcoid. There is a small, cyst-like structure …	8.94	6.8	6.5	8.9	There is a large hole in the right side of the lungs that has some new stuff in it. The size of the hole has gotten bigger and the walls of the hole have gotten thinner. The right side of the lungs has gotten better in some areas, but there are still some spots that look like they might be from an infection. There are also some changes that might be from something called pulmonary sarcoid. There …	16.87	14.3	6.63	17.7	There is a large hole in the right side of the lungs that has some new material in it. The hole has grown a little bigger and the wall around it has gotten a little thinner. The upper and lower parts of the right lung have gotten better, but there are still some small spots that look like there might be some infection left in the small airways. There are also some other changes in the lungs that …	8.34	5.9	5.86	7.2	There is a large hole in the right side of the chest that has some new junk inside it. The size of the hole has gotten a little bigger and the walls of the hole have gotten a little thinner. The right side of the chest looks better than before, but there are still some small bumps that might mean there is still some infection. There are also some changes in the lungs that might be from something …	16.67	14.1	7.03	18.1	Doctors saw a big empty space in the right part of the lungs that has some stuff in it that they are worried about. The size of the empty space has gotten bigger and the walls around it have gotten thinner. The right upper and lower parts of the lungs are better and have some cloudy spots that might be from a past infection. Other parts of the lungs look the same and might be from something calle…	7.8	5.7	6.04	7	There is a large cavity in the right apex (upper corner of the lung) that contains debris. This is concerning for a condition called myetoma. The size of the cavity has slightly increased and the wall thickness has slightly decreased since the last imaging. The imaging shows improvement in the consolidation and cavitary changes in the right upper and lower lobes, with some residual centrilobular …	13	9.6	11.49	12.1	There is a large hole in the right side of the lungs that has debris in it, which could be a sign of myetoma. The size of the hole has gotten slightly bigger and the walls of the hole have gotten slightly thinner. The right upper and lower parts of the lungs have improved areas of consolidation and changes in the cavities that could be due to infection in the small airways. Other parts of the lun…	12.68	10.2
1. Slightly smaller left supraclavicular metastasis, measuring 5.3 x 5.1 cm compared to 5.8 x 5.8 cm, with stable mass effect on the left subclavian vein. The vein is markedly narrowed and possibly infiltrated by the tumor, however, is still patent. 2. Stable tiny bilateral pulmonary nodules. 3. Interval placement of fiducial seeds within the pancreatic mass which is slightly larger compared to t…	CT CHEST W/CONTRAST	There is a tumor on the left side of the collarbone that is slightly smaller than before, measuring 5.3 x 5.1 cm compared to 5.8 x 5.8 cm. The tumor is causing the left subclavian vein to narrow and may have infiltrated it, but it is still open. There are small, stable nodules in both lungs. There is a tumor in the pancreas that is slightly larger than before, measuring 3.8 x 3.6 cm compared to 3…	12.01	10	6.33	11.4	A tumor that is slightly smaller than the last time it was measured is located near the left side of the collarbone. It is pressing on a vein, which is narrowed and may be infiltrated by the tumor, but is still open. There are small, stable lumps in both lungs. A mass in the pancreas has grown slightly since it was last measured. It may have grown due to swelling caused by a treatment called Cybe…	12.91	9.8	6.8	12.5	There is a smaller lump on the left side of the collarbone, measuring 5.3 x 5.1 cm, which is slightly smaller than the last time it was measured (5.8 x 5.8 cm). This lump is pushing on the left subclavian vein, and the vein is narrowed but still open. There are two small lumps in the lungs that have not changed in size since the last time they were measured. Tiny seeds have been placed in the pan…	15.23	12.6	6.11	16	Doctors found a lump on the left side of your neck that is slightly smaller than before. It is 5.3 x 5.1 cm, compared to 5.8 x 5.8 cm last time. The lump is pushing on a vein in your neck, which is making it narrower, but it is still open. Tiny spots on both lungs that have not changed since last time. Doctors placed some tiny markers inside a lump on your pancreas. It is a bit bigger than last t…	9.47	7	4.41	7.8	Doctors found a spot on the left side of the neck that was a bit smaller than before. It was 5.3 x 5.1 cm compared to 5.8 x 5.8 cm before. The spot was pushing on a vein in the neck area, but the vein is still working. Doctors also found tiny spots in the lungs that were the same size as before. Doctors put something called fiducial seeds in a spot on the pancreas that was slightly bigger than be…	8.79	6.9	4.76	7.8	There is a tumor in the left side of the neck that is slightly smaller than it was before. It is pressing on the vein in that area, but the vein is still open. There are tiny spots in the lungs that have not changed. There are small markers that were put in the pancreas and the tumor there is a little bigger than it was before. This might be because of a treatment the person had. There is a bigge…	7.52	5.9	5.22	6.6	There is a spot on the left side of the neck that is a little bit smaller than it was before. It is 5.3 x 5.1 cm now, compared to 5.8 x 5.8 cm before. It is pressing on a vein in the neck, but the vein is still working. There are some very small spots in the lungs that have not changed since the last time. There is a spot on the pancreas that is a little bigger than before. It is 3.8 x 3.6 cm now…	8.64	7	2.96	6.5	There is a tumor in the left side of the neck that is a little bit smaller than before, but it is still affecting the vein in that area. The vein is very narrow and the tumor might be in it, but it is still working. There are two tiny spots in the lungs that look the same as before. The doctors put some markers on the tumor in the pancreas. It is a little bit bigger than before, but some of the c…	13.03	11	5.7	13	There is a tumor in the left side of the collarbone area that is slightly smaller than the last measurement, measuring 5.3 x 5.1 cm compared to 5.8 x 5.8 cm. The tumor is affecting the left subclavian vein, causing it to be narrowed and possibly infiltrated, but it is still open. There are two small, stable nodules in the lungs. Fiducial seeds have been placed within a tumor in the pancreas, whic…	13.77	10.7	7.03	12.9	There is a slightly smaller tumor in the left side of the neck, near the collarbone, that is 5.3 x 5.1 cm. It is putting pressure on the left subclavian vein, which is narrowed, but still open. There are small, stable lumps in both lungs. There is a slightly bigger tumor in the pancreas, measuring 3.8 x 3.6 cm, which may have grown due to swelling after a CyberKnife treatment. There is a larger, …	8.68	5.6
1) AVM of the right posterior temporal/parietal region with communication to the right lateral ventricle and deep venous system. 2) Aneurysm of the anterior communicating artery. 3) Supracallosal hematoma with flattening of the corpus callosum and lateral ventricles.	CT HEAD W/ CONTRAST	An Arteriovenous Malformation (AVM) is an abnormal connection between arteries and veins in the right posterior temporal/parietal region of the brain, which is connected to the right lateral ventricle and deep venous system. An aneurysm is an abnormal bulge in the wall of the anterior communicating artery. A supracallosal hematoma is a collection of blood between the brain and the skull, which ca…	18.49	15	14.28	16.5	An AVM (arteriovenous malformation) is a tangle of abnormal blood vessels in the right back part of the brain near the temporal and parietal lobes. This tangle of vessels is connected to the right side of the brain's main fluid-filled cavities (lateral ventricles) and a system of deep veins. An aneurysm is a bulging, weakened area in the wall of a blood vessel (in this case, the anterior communic…	20.25	17.6	11.27	21.9	An AVM is an abnormal connection between the veins and arteries in the brain. In this case, it is located in the back part of the brain on the right side and is connected to the right lateral ventricle and the deep veins in the brain. An aneurysm is a weak spot in a blood vessel that can cause it to swell or burst. In this case, it is located in the front part of the brain where two major arterie…	17.09	13.3	7.32	16	An AVM (Arteriovenous Malformation) is a tangle of abnormal blood vessels in the right back part of the brain. The blood vessels are connected to the right side of the brain's fluid-filled cavities (lateral ventricles) and the veins that carry blood away from the brain. An aneurysm is a bulge in a blood vessel in the front part of the brain. It is caused by a weak spot in the wall of the blood ve…	11.11	8.3	9.63	10.7	A type of brain scan showed something unusual in the back part of the right side of the brain. This unusual thing was connected to the right side of a fluid-filled area in the brain and to the veins in the brain. The scan also showed something unusual with a blood vessel connecting two parts of the brain. The scan also showed something unusual with some blood in a part of the brain above the area…	15.62	12.7	7.5	16.7	An AVM is a tangle of abnormal blood vessels in the back part of the brain near the right ear. The blood vessels are connected to the right side of a fluid-filled space in the brain called the lateral ventricle, and to other veins in the brain. An aneurysm is an abnormal bulge in a blood vessel in the front part of the brain. It is located in an artery that connects the two sides of the brain. A …	11.28	7.5	7.95	9.4	There is a problem with the veins and arteries in the back part of the right side of the brain. The veins and arteries are not connected as they should be, and some of the veins and arteries are too big. There is an abnormal bulge in one of the arteries that connects the front part of the brain. There is a blood clot in the area of the brain that connects the two halves of the brain, which is cau…	21.95	18.8	6.69	23.6	There is a lump in the back part of the brain near the right side that is connected to a special kind of blood vessel in the brain. There is a problem with a blood vessel near the front of the brain. There is a blood clot near the middle of the brain that is pushing on the brain and making the special blood vessels in the brain look flat.	28.57	25.9	6.29	31.9	An Arteriovenous Malformation (AVM) is present in the back and side area of the right side of the brain, and it is connected to the right lateral ventricle (a fluid-filled cavity in the brain) and the deep veins in the brain. An aneurysm is present in the artery that connects the two sides of the brain (the anterior communicating artery). There is a collection of blood (hematoma) above the corpus…	44.8	41.1	11.45	51.8	An abnormal mass in the back and side part of the brain that is connected to a ventricle and a system of veins. A bulge in a major blood vessel at the front of the brain. A collection of blood outside of the brain that is pushing against the connection between the two halves of the brain and causing the two ventricles to become flattened.	29.69	25.1
No ring enhancing lesion identified. A focal area of low attenuation in the left periventricular white matter raises concern for PML in this patient with known immunodeficiency. Chronic microvascular infarction is less likely given the focal distribution. The finding may also be seen with Lyme disease, multiple sclerosis, and lymphoma. Further evaluation with MRI is recommended.	CT HEAD W/ CONTRAST	This means that there is an area of the brain (the left periventricular white matter) that is not normal. It doesn't show any signs of a ring-shaped lesion, which is a common symptom of certain diseases. However, the finding may be related to diseases like Progressive Multifocal Leukoencephalopathy (PML), Lyme Disease, Multiple Sclerosis, and Lymphoma. Therefore, it is recommended to have an MRI …	12.86	9.5	11.72	12.6	This scan of the patient's brain did not show any unusual masses or tumors. There is an area of the brain that looks a bit different than the rest and this could be caused by several things. The most serious possibility is a very rare brain infection called PML, which can occur in people with weakened immune systems. It could also be caused by other, less serious conditions like Lyme disease, mul…	10.09	7.6	8.81	9.1	This means that an MRI scan did not show any signs of a problem in the brain, but there was a small area of the brain that looked a bit different than normal. This could be caused by something called PML, which is a serious illness that can happen to people with weak immune systems. It could also be caused by other things such as Lyme disease, multiple sclerosis, or lymphoma. To make sure, it is …	10.3	7.9	7.37	9.6	This means that a medical scan did not find any problems with the patient's brain. However, the scan did see something that looks like it could be a problem. It could be something called PML, which is a type of infection that affects people with weak immune systems. It could also be caused by other things like Lyme disease, multiple sclerosis, or lymphoma. To be sure, the patient should have anot…	8.13	6.8	8.17	7.9	This scan of the brain did not show any problems that look like a ring. However, there is an area of the brain that looks a bit different than the rest. This could be caused by a few different things, like an infection called PML, a condition called Lyme disease, multiple sclerosis, or even lymphoma. To make sure, the doctor wants to do another scan of the brain with a different machine.	9.42	6.8	7.31	8.4	This means that the MRI scan did not show any problems that looked like a ring. However, there was an area in the brain that looked a little different than the other parts. This could be caused by something called PML, which is a serious problem for people with weak immune systems. It could also be caused by other things like Lyme disease, multiple sclerosis, or lymphoma. To be sure, the doctor w…	7.9	6	7.94	7.9	The MRI scan of the patient's brain did not show any problems that look like a ring. However, there was an area in the left side of the brain that looked different than the other areas. This could mean that the patient has a condition called PML which can affect people with weak immune systems. It could also mean that the patient has Lyme disease, multiple sclerosis, or lymphoma. To be sure, the …	7.9	6	7.54	7.5	There were no signs of a problem in the brain scan. But the scan showed a small area in the left side of the brain that looks different from the other parts. This could be from a serious condition called PML in someone who has a weak immune system. It could also be from other conditions like Lyme disease, multiple sclerosis, or lymphoma. To be sure, the doctor wants to do another scan.	8.58	5.4	6.6	6.3	This is a medical report about a patient who has a low attenuation area in their left periventricular white matter. This area is not enhancing, meaning it is not growing or expanding. This finding could be due to a number of conditions, including PML (Progressive Multifocal Leukoencephalopathy), Chronic Microvascular Infarction, Lyme Disease, Multiple Sclerosis, or Lymphoma. To determine the caus…	16.71	12.5	13.98	13.8	This patient has an area of their brain that looks different on an imaging test. It could be something serious like a disease called PML, or it could be something less serious like Lyme disease, multiple sclerosis, or lymphoma. To figure out what it is, the patient needs to have another imaging test done.	9.42	8
No evidence for intracranial abscess. Fluid level in the left maxillary sinus and mild mucosal thickening in bilateral ethmoid, sphenoid and frontal sinuses.	CT HEAD W/ CONTRAST	This means that there is no evidence of an abscess inside the skull. However, there is a buildup of fluid in the left maxillary sinus (a sinus cavity located in the cheekbone) and a slight increase in the thickness of the mucous membrane in the ethmoid, sphenoid, and frontal sinuses (which are all located in the skull).	14.91	13.2	9.06	14.7	This means that there is no fluid or infection inside the skull, but there is some fluid and a small amount of swelling in the sinuses around the nose.	14.36	9.9	7.5	13	This means that doctors looked inside the skull and did not find any signs of an abscess, which is an infection that can cause swelling. They did see some extra fluid in the left side of the sinus and some thickening of the tissue in the sinuses on both sides of the head.	12.86	8.9	6.74	11.4	This means that doctors looked inside the skull and did not find any signs of an abscess, which is an area of infection that is filled with pus. They did find some extra fluid in the left side of the sinus and some thickening of the tissue in the sinuses on both sides of the skull.	13.34	9.5	6.22	11.6	A doctor did a scan of the inside of your head and did not find any signs of a problem called an abscess. The scan showed that there was some extra fluid in one of the sinuses in your head and the walls of some of the other sinuses were a bit thicker than normal.	11.73	9.3	4.82	10.2	Doctors looked inside your head and found that there is no fluid or swelling that could be a sign of an infection called an abscess. They did find some thickening of the tissue in the sinuses, which are the air-filled spaces in your head.	11.53	8.3	7.89	10.4	Doctors looked inside your head to see if there was a problem. They looked at the fluid in your left cheek and saw that it was normal. They also looked at the tissue inside your nose and saw that it was a little thicker than it should be, but not too bad. So, overall, they said there was no problem inside your head.	6.32	4.7	5.28	5.5	Doctors used a special machine to look inside your head. They did not find any signs of a bad infection called an abscess. They did see some extra fluid in one of the air pockets in your head and some extra thickness in some of the other air pockets.	7.34	6.1	5.97	6.1	This means that a medical scan or examination of the head found no evidence of an infection in the brain (intracranial abscess). However, there was an abnormal amount of fluid in the left maxillary sinus, and the mucosal lining of the ethmoid, sphenoid, and frontal sinuses was slightly thicker than normal.	17.26	13.2	11.32	15.1	This means that there is no sign of infection inside the skull. There is fluid in the left side of the nose and the lining of the other sinuses (nose, forehead, and behind the eyes) is slightly thicker than normal.	10	7.6
1. No change in appearance of abdominal aortic repair with no evidence for an aortoenteric fistula. Patent mesenteric arterial vasculature. 2. Left lower lobe opacity suggestive of pneumonia. 3. Mucoid impaction in the right lower lobe bronchi with atelectasis and a small effusion. 4. Stable ventral wall defect. 5. Stable stage IV left ischial tuberosity ulcer with sclerosis of the ischium likely…	CTA ABD & PELVIS	A repair was done on the abdominal aorta and there is no evidence of an abnormal connection (fistula) between the aorta and the intestine. The blood vessels that supply the intestine are normal. There is a shadow on the left lung which could be caused by an infection (pneumonia). There is a blockage in the airways of the right lung which is causing some of the lung to collapse (atelectasis) and t…	12.44	9.5	7.49	10.3	The repair of the main artery in the abdomen is still in place and there is no sign of a connection between the artery and the intestine. The other parts of the intestine have normal blood flow. There is an area in the left lung that looks like it could be pneumonia. There is a blockage in the airways of the right lung and the lung has collapsed and there is some fluid. The abdominal wall is stil…	27.1	23.1	6.46	29	The abdominal aorta was repaired and there was no sign of a connection between the aorta and the intestine. The blood vessels in the intestine were normal. There was a cloudy area in the left lower part of the lung which might be caused by pneumonia. The airways in the right lower part of the lung were blocked and this caused the lung to collapse and a small amount of fluid was present. The hole …	10.15	7	6.21	8.7	The abdominal aorta repair looks the same as it did before, and there is no sign of a connection between the aorta and the intestines. The blood vessels that bring blood to the intestines are working like normal. The left lower part of the lung looks like it has an infection called pneumonia. There is a blockage in the right lower part of the lung that is causing the lung to collapse and there is…	29.53	26.9	8.67	33.9	The abdominal aorta is a major blood vessel in the body. The repair looks the same as it did before and there is no sign of a problem between the aorta and the intestines. The blood vessels in the intestine are working well. There is a cloudy area in the left lower part of the lung that could be pneumonia. There is a blockage of mucus in the right lower part of the lung and the lung has collapsed…	16.6	14.4	6.34	16.4	The repair of the abdominal aorta (the main blood vessel in the abdomen) looks the same as before, and there is no sign of a connection between the aorta and the intestines. The blood vessels in the intestines are normal. There is an area in the lower left part of the lungs that looks like pneumonia. There is a blockage of mucus in the airways of the lower right part of the lungs, which is causin…	32.42	30.4	7.74	37.7	The repair to the main blood vessel in the abdomen looks the same as before, and there is no evidence of a connection between the aorta and the intestine. The other blood vessels in the intestine look normal. There is a cloudy area in the left lower part of the lung, which might be a sign of a lung infection. A sticky substance is blocking a tube in the right lower part of the lung, and the lung …	29.72	26.5	6.64	33.3	The repair of the big blood vessel in the belly looks the same as before and there is no sign of a connection between the blood vessel and the intestine. The blood vessels that bring blood to the intestine are working properly. There is a cloudy area in the left lower part of the lung that could be pneumonia. There is a blockage in the right lower part of the lung that is stopping it from working…	27.8	24.5	6.87	31	The abdominal aortic repair has not changed in appearance, and there is no indication of a connection between the aorta and the intestines. The blood vessels that supply the intestines appear to be normal. An area of the lung in the left lower part of the chest appears to be infected, likely with pneumonia. The right lower lobe of the lung has a blockage of mucus, which is causing the lung to col…	33.74	30.8	9.13	37.8	The repair of the abdominal aorta looks the same as before, and there is no connection between the aorta and the intestines. The arteries in the intestines are working properly. There is a cloudy area in the left lower part of the lung, which might be pneumonia. There is a blockage in the airways of the right lower part of the lung, which is making it hard to breathe, and there is some fluid in t…	30	27.1
1. Large right retroperitoneal hematoma, stable from the most recent examination performed today. No definite source of bleeding is identified. 2. Small bilateral pleural effusions with adjacent compressive atelectasis. The right pleural effusion measures slightly higher than simple fluid in Hounsfield units suggesting complexity . 3. Severe stenosis at the origin of the celiac axis. 4. Right che…	CTA ABD & PELVIS	There is a large collection of blood in the area behind the stomach, which has not changed since the last examination and the source of the bleeding is unknown. There is a small amount of fluid in the area around the lungs on both sides, and the fluid on the right side contains something more complicated than just liquid. There is a severe narrowing of the celiac artery. There is a new soft tissu…	11.93	8.6	7.67	10.4	There is a large pocket of blood in the abdomen that is stable, but the doctor can't figure out where it is coming from. There is a small amount of fluid in the chest cavity that is more complex than just regular fluid, and it is causing some nearby air pockets to collapse. The main artery in the stomach is very narrow. There is a new spot on the chest wall that is 2.2 x 5.4 cm in size. It may be…	8.82	6.5	5.1	6.1	There is a large amount of blood that has collected in the area behind the stomach, and it has not changed since the last exam. No one can figure out where it is coming from. There is a small amount of fluid in the area around the lungs on both sides. This fluid is pushing on the lungs, making it harder for them to work normally. The fluid on the right side looks more complicated than usual. The …	7.78	5.1	4.52	5.4	There was a large collection of blood in the back part of the abdomen that was not changing from the last time it was checked. There was no clear reason why the blood was there. There was some extra fluid in the chest area that was causing the lungs to not expand as much as they should. The fluid on the right side was more complicated than just normal fluid. There was a severe narrowing of the ma…	7.79	5.3	4.99	5.8	There is a big pocket of blood in the back of the body that has not changed since the last checkup. The doctors don't know where it is coming from. There is a little bit of fluid in the lungs on both sides and it is making it hard for the lungs to expand all the way. The fluid on the right side looks a bit more complicated than normal. There is a very narrow opening in the celiac artery. There is…	9.11	6.8	4.53	7.2	There is a big pocket of blood in the back of the belly that is stable and not getting bigger. We don't know where the blood came from. There is a small amount of watery fluid in the lungs that is pushing on the air sacs and making them smaller. The watery fluid on the right side is a bit different than normal. The tube that brings food from the stomach to the rest of the body is very narrow. The…	6.16	3.4	3.41	4	There is a big pocket of blood in the back of the body that has not changed since the last exam. We don't know where it came from. There is a little bit of water in the lungs on both sides, and some of the air sacs in the lungs are squished. The water in the right lung looks a bit more complicated than normal water. The celiac artery is very narrow. There is a new spot on the right side of the ch…	9.32	7.3	4.42	7.6	There was a big, stable pool of blood in the belly area, but the doctors couldn't figure out where it was coming from. There was a little bit of extra fluid in the lungs and it was pushing on some of the air sacs, making it hard for air to get in. The main blood vessel that goes to the stomach was very narrow. There was a new spot on the right side of the chest that was 2.2 by 5.4 centimeters. Th…	8.33	6.4	4.35	6.6	There is a large, stable collection of blood outside of the abdomen that cannot be traced to a source. There is a small amount of fluid in the space between the lungs and chest wall on both sides, and the right side has a higher density suggesting something more complex than just fluid. There is a severe narrowing of the main artery that supplies blood to the abdomen. There is a new, irregularly …	10.86	6.7	8.23	8.9	There is a large amount of blood that has collected in the area behind the stomach and it is not clear where it is coming from. There is a small amount of fluid in both lungs and it is making it difficult for the lungs to expand. The artery that supplies blood to the stomach is very narrow. There is a new spot on the right side of the chest that is 2.2 x 5.4 cm in size. It is likely to be a hemat…	8.84	5.8
1. Evidence of bilateral pyelonephritis more pronounced on the right than the left without associated nephrolithiasis or hydronephrosis. 2. No other findings to suggest intra-abdominal infection.	CTA ABD & PELVIS	The kidneys (pyelonephritis) have been infected, but the infection is more severe on the right kidney than the left. There are no stones (nephrolithiasis) or swelling (hydronephrosis) in the kidneys. There are no other signs of infection inside the abdomen.	9.32	7.3	11.99	10.9	This means that there is an infection in both kidneys, but it is more severe in the right kidney than the left. There are no stones or swelling that can be seen in either kidney. There is no other evidence of infection in the abdomen.	10.78	8.5	7.14	9.8	Bilateral pyelonephritis is an infection of the kidneys. It means that both kidneys have the infection. The infection is more severe on the right side than the left, but there are no stones or swelling in either kidney. There are no other signs that there is an infection inside the abdomen.	6.69	5.9	8.69	7.2	Bilateral pyelonephritis means that both of the kidneys have an infection. The infection is worse on the right side than the left side, and there are no stones or swelling in the kidneys. The scan did not show any other signs of infection inside the belly.	10.94	8.7	9.23	11.8	Bilateral pyelonephritis means that there is an infection in both of the kidneys. The infection is more severe on the right side than the left side, and there are no stones or swelling in the kidneys. There are no other signs that there is an infection in the abdomen.	11.43	9.3	8.71	12.1	Bilateral pyelonephritis means there is an infection in both kidneys. The infection is worse in the right kidney than in the left one, and there are no stones or swelling in either kidney. There is nothing else in the abdomen that suggests an infection.	7.7	6.7	9.39	8.5	Bilateral pyelonephritis means that both of the kidneys have an infection. The infection is more severe on the right side than the left side, and there are no stones or swelling in the kidneys. There are no other signs of infection inside the belly.	7.7	5.5	8.87	8	Doctors saw that the kidneys on the right side of the body were more sick than the kidneys on the left side. They also did not see any stones or swelling in the kidneys. The doctors did not see any signs of infection in the belly area.	10.25	7.7	6.1	9.3	An imaging scan of the kidneys showed that there is an infection of the kidneys on both sides, but it is more severe on the right side. There are no signs of stones in the kidneys or swelling of the kidneys due to a blockage. There are no other signs of infection in the abdomen.	8.05	5.7	6.15	7.1	The kidneys are infected with a type of bacteria, but it is more severe on the right side than the left side. There are no stones or swelling in the kidneys. There is no other evidence of infection in the abdomen.	12.1	7.7
Six month follow up to the left breast recommended. Note is made this is being dictated on the date of her six month follow up of previous as it is not clear if the original dictation was recorded. The films were checked out of our department and taken directly to Dr. Smith's office without initial review. BIRADS 3 - probably benign, but one or two more microcalcifications on the left, six month …	MAMMOGRAM (SCREENING)	This patient had a mammogram done six months ago and the results were probably benign, but there were one or two microcalcifications on the left breast. Because of this, the doctor is recommending that the patient have another mammogram in six months to make sure that the microcalcifications have not changed. The mammogram results were not reviewed initially in the doctor's office, but were inste…	12.86	12.5	12.36	14.8	This patient had a mammogram of her left breast. The doctor was not sure if the original mammogram results were recorded, so they are repeating the mammogram. The doctor found some small calcium deposits in the breast, which are usually harmless, but they want to make sure they don't change in the next 6 months, so they are recommending that the patient come back in 6 months for another mammogram.	12.75	10	9.75	12.5	This patient had a mammogram done on her left breast. The results showed that there were some small calcium deposits, which can sometimes be a sign of cancer. However, the doctor thought that these calcium deposits were probably not cancer. The doctor wants the patient to come back in 6 months so they can check the calcium deposits again to make sure that they are not cancer.	8.51	7.5	8.93	8.9	At the six month follow up, the doctor looked at pictures of the patient's left breast. The pictures were taken to another doctor's office without the doctor looking at them first. The doctor saw a few tiny calcium spots in the picture, which is usually not a problem, but he still wants the patient to come back in six months to make sure they don't become a bigger issue.	10.36	8.7	7.9	10.9	This woman had a mammogram (an x-ray of the breast) done. The doctors looked at the x-ray and saw some small calcium deposits that they think are probably not bad, but they want to check again in six months to make sure. They made sure to write down what they saw so that they can compare it to the next x-ray to make sure everything is okay.	10.71	7.3	6.16	9.1	At the patient's six month check-up, the doctor looked at pictures of her left breast. The pictures were taken to another doctor's office without the first doctor looking at them. The doctor said the pictures showed some small spots that might be harmless but it is best to check back in six months to make sure they haven't changed.	7.88	7.4	8.99	10.4	The doctor wanted the patient to come back in six months to check the left side of her breast. They had some pictures of her breast taken, but they didn't look at them before they gave them to another doctor. The doctor said that the breast probably looks okay, but they want to be sure, so they asked the patient to come back in six months.	9.41	7.2	6.38	9.3	At the doctor's office, a special machine took pictures of the patient's left breast. The doctor looked at the pictures and noticed a few tiny spots that might be nothing, but just to be sure, they decided to take more pictures in six months. That way, the doctor can compare the new pictures to the old ones to make sure everything is okay.	9.03	7.9	7.6	9.9	This patient had a mammogram done for their left breast. The mammogram showed two microcalcifications, which are small calcium deposits that can be a sign of breast cancer. The mammogram was sent directly to their doctor's office without being reviewed in the department where it was taken. The doctor has recommended that the patient come back in six months for a follow up mammogram to make sure t…	12.12	11.3	11.31	12.5	This patient had an imaging test of their left breast. The results of the test were not clear, so they were sent to a doctor to review. The doctor found some small calcium deposits in the left breast and recommended that the patient come back in six months for another imaging test to make sure that the calcium deposits have not changed.	9.57	7.8
Bilateral nodular opacities, likely benign, possibly cysts in the upper outer aspects of both breasts, right more than left, and a 6-month followup bilateral mammogram is requested. BIRADS category 3 - probably benign.	MAMMOGRAM (SCREENING)	This means that an imaging test of the breasts has revealed two round-shaped spots in the upper outer parts of both breasts, with the right breast having more spots than the left. These spots are likely to be harmless, but they could also be cysts. To be sure, it is recommended that another imaging test of the breasts be done in six months time. The result of the imaging test has been classified …	11.53	9.5	8.99	11.6	This means that an x-ray of your breasts showed some small, round spots that are probably harmless, but could be cysts. The spots were seen more on the right breast than the left. To make sure that these spots are not a sign of something more serious, your doctor has recommended that you get another x-ray of your breasts in 6 months. The doctor believes that these spots are probably harmless, but…	9.18	6	8.18	9.4	A mammogram is a type of x-ray that is used to look at the breasts. During the mammogram, the doctor noticed some small, round spots on both breasts. These spots are likely harmless, but they might be cysts. The doctor wants to make sure that the spots don't change in the next 6 months, so they are asking you to come back for another mammogram in 6 months. The doctor believes that these spots are…	7.6	5	6.9	7.4	When doctors look at a mammogram (a special type of x-ray of the breasts), they sometimes see small round spots that may be harmless. In this case, the spots are in the upper outer parts of both breasts, but there are more of them on the right breast than the left. The doctor wants to make sure these spots are not a sign of a problem, so they are asking you to come back in 6 months for another ma…	10.91	8.4	6.51	10.8	A mammogram is a type of X-ray that looks at the breasts. The doctor saw something on the X-ray that looks like two round lumps, one on the right side of the breast and one on the left side. The doctor thinks these lumps are probably not dangerous, but wants to make sure so they are asking you to come back in 6 months and get another mammogram to check.	10.46	7.7	6.16	9.5	A mammogram is a picture of your breasts. The doctors saw something in the pictures that looked like two small bumps, one in each breast. The bumps are probably not serious, but just to be sure, the doctors want to take another picture of your breasts in 6 months to make sure the bumps haven't changed.	9.62	7	7.66	8.8	A mammogram is a special picture that doctors take of your breasts. The doctors saw some small, round spots on the mammogram that could be either harmless (benign) or something that needs to be checked again in 6 months. The spots were mostly on the upper outer parts of both breasts, with more on the right breast than the left. The doctors think these spots are probably harmless, but they want to…	9.11	6.5	8.01	9.7	The doctor has seen some small round shadows on the outside of both of your breasts. These shadows are most likely harmless, like a cyst, but the doctor wants to take another look in 6 months to make sure. The right breast has more of these shadows than the left. The doctor thinks these shadows are very likely not a problem.	6.12	4.5	6.84	6.7	A mammogram (an x-ray of the breasts) has revealed cloudy patches in the upper outer parts of both breasts, with the right breast having more cloudy patches than the left. These patches are likely benign, meaning they are not cancerous, and may be cysts. It is recommended that a follow-up mammogram be done in 6 months to make sure the patches have not changed. The BIRADS category 3 means that the…	10.96	8.7	9.28	10.7	A mammogram (an x-ray of the breast) showed some small, round, cloudy spots in both breasts, with more spots in the right breast than the left. The doctor thinks these spots are likely harmless, but wants to take another mammogram in 6 months to make sure they haven't changed. The doctor thinks these spots are probably nothing to worry about.	9.33	6.4
No radiographic evidence for malignancy. Hospital-RADS 2.	MAMMOGRAM (SCREENING)	This means that a medical imaging test (such as an X-ray or MRI) did not show any signs of cancer. The hospital-RADS 2 rating means that the medical team has determined that the patient is at low risk for developing cancer.	11.13	8.9	7.78	9.8	This means that an X-ray was taken and it did not show any signs of cancer. The hospital has assigned a score of 2 to the results, which means there is a low risk of cancer.	7.2	5.6	4	5.6	This means that an X-ray did not show any signs of cancer, and the hospital has given this a rating of 2 out of 5, which means that there is a low risk of cancer.	14	12.2	3.84	13.3	This means that an X-ray did not show any signs of cancer. The hospital has given this situation a score of 2 on a scale of 1 to 5, with 1 being the lowest and 5 being the highest. This means that the hospital does not think cancer is very likely.	7.58	6.4	4.23	5.3	This means that when doctors looked at pictures of the inside of your body (called radiographs), they did not see any signs of cancer. The hospital is giving this result a rating of 2, which means it is not likely that there is cancer.	9.71	8.3	7.25	10.1	This means that when the doctor looked at pictures of your body (called radiographs), they did not see any signs that you have cancer. The hospital has given this a score of 2, which means that there is a low chance that you have cancer.	9.89	7.3	7.14	10	This means that the doctors did not find any signs of cancer when they looked at the x-ray. The hospital gave the result a score of 2, which means that the x-ray did not show anything bad.	7.4	5.8	5.75	7.2	This means that the doctors looked at a picture of your body taken with a special kind of camera, and they didn't see anything that looked like cancer. The hospital gave this a score of 2, which means that they don't think it's very likely that you have cancer.	9.8	8.1	7.38	11.3	This means that a medical imaging test (such as an X-ray or MRI) did not show any signs of cancer. The hospital has assigned a score of 2 on a scale of 1-5, with 1 being the lowest risk and 5 being the highest risk, indicating that there is a low risk of cancer.	12.28	10.3	4.59	10.3	This means that an x-ray did not show any signs of cancer. The hospital has given this result a score of 2, which means that it is unlikely that cancer is present.	7.65	6
No evidence of malignancy. Bilateral fibroadenomas. Hospital-RADS 2 - benign findings.	MAMMOGRAM (SCREENING)	This means that there is no indication of cancer in the patient's body. The patient has two fibroadenomas (benign lumps) in their breasts. Based on the hospital's Radiology Assessment System, the findings are considered to be benign (not cancerous).	12.38	8.4	11.7	10.6	This means that the doctor did not find any signs of cancer. They did find two lumps (called fibroadenomas) that are not cancerous. The doctor is giving the patient a score of 2, which means that the findings are not cancerous.	7.43	5.1	7.71	6.9	This means that after looking at the results of a medical test, it was found that there was no sign of cancer. Instead, the test showed two lumps in the breast which are called fibroadenomas. These lumps are not cancerous and are considered to be normal or benign findings.	9.79	6.1	8.47	8.4	This means that the doctor did not find anything wrong or cancerous in the area they were looking at. They did find two lumps called fibroadenomas, which are not cancerous. The doctor has given these lumps a score of 2 on a scale of 1-5, which means they are not anything to worry about.	8.68	6.8	6.9	8	This means that the doctor did not find any signs that there is a cancer or other bad disease. They found two lumps called fibroadenomas, which are usually not dangerous. The doctors who looked at the results gave them a rating of "2 - benign findings", which means that the lumps are very likely not dangerous.	8.77	8.1	8.88	9.6	This means that the doctor looked at your body and did not find anything that could be cancer. They did find two lumps in your breasts that are called fibroadenomas. The doctor believes these lumps are not cancer and are not dangerous. The doctor gave these findings a score of 2, which means they are not cancer and are safe.	6.67	4.4	7.47	7	This means that the doctor looked at the results of some tests and did not find any signs of cancer. The tests showed that there are two lumps in the breast that are not cancerous. The hospital gave these findings a score of 2, which means they are not dangerous.	7.48	5.1	6.78	7.1	This means that the doctor looked at some pictures of your body and found two small, round lumps (called fibroadenomas) that are not cancer and are not dangerous. The doctor is sure that these lumps are not cancer and gave it a score of two, which means it is a good result.	11.17	8.7	7.2	11.8	This is a medical report about a patient's breast tissue. There was no evidence of cancer or any other kind of malignancy. The patient had two fibroadenomas, which are benign lumps in the breast. The hospital has given the patient a Hospital-RADS score of 2, which means that the findings are benign.	8.28	7.2	8.69	7.6	This means that a doctor has looked at a patient's test results and found no signs of cancer. The patient has two lumps in their breast that are non-cancerous growths called fibroadenomas. The doctor is confident that the results are not cancer and has given the patient a score of 2 out of 5 to indicate that the findings are not serious.	11.51	9
1. Diffuse iron deposition in the liver, spleen, and bone marrow consistent with multiple prior blood transfusions. 2. Left lower lobe consolidation and/or atelectasis. 3. Left pleural effusion. 4. Right lower lobe infiltrate. 5. Lung nodule in the right middle lobe. 6. Ascites. 7. Small kidneys bilaterally with poor corticomedullary differentiation. 8. Hiatal hernia.	MR ABDOMEN W/CONTRAST	Diffuse iron deposition in the liver, spleen, and bone marrow means that a person has had multiple blood transfusions in the past, and the iron from the transfusions has built up in these organs. Left lower lobe consolidation and/or atelectasis means that the air sacs in the left lower lobe of the lungs are either filled with fluid or collapsed. Left pleural effusion means that there is an accumu…	12.55	10.6	9.64	12.8	Iron has built up in the liver, spleen, and bone marrow, which suggests that the person has had multiple blood transfusions in the past. There is a large section of the left lung that is not working properly and/or has collapsed. There is an accumulation of fluid in the left side of the chest. There is an infection or other problem in the right lower lobe of the lung. There is a small lump in the…	49.28	46.2	8.55	58.6	Diffuse iron deposition in the liver, spleen, and bone marrow means that a lot of iron has built up in these organs due to many blood transfusions. Left lower lobe consolidation and/or atelectasis means that the lower part of the left lung is not getting enough air and is either solidified or collapsed. Left pleural effusion means that there is a build-up of fluid in the space between the left lu…	12.12	10	9.75	12.2	Diffuse iron deposition in the liver, spleen, and bone marrow means that there have been a lot of blood transfusions in the past. Left lower lobe consolidation and/or atelectasis means that the lower part of the left lung is not able to fill with air properly. Left pleural effusion means that there is extra fluid between the two layers of tissue that cover the lungs. Right lower lobe infiltrate m…	66.5	63.3	10.47	80.4	Diffuse iron deposition in the liver, spleen, and bone marrow means that there is a lot of iron in those organs, which could be caused by having many blood transfusions in the past. Left lower lobe consolidation and/or atelectasis means that there is a problem with air in the left lower part of the lungs. Consolidation means that air is trapped and can't move out, and atelectasis means that the a…	10.62	7.8	9.57	11.1	Diffuse iron deposition in the liver, spleen, and bone marrow means that there is a lot of iron in those parts of the body, which could have been caused by having lots of blood transfusions. Left lower lobe consolidation and/or atelectasis means that the air sacs in the lower part of the left lung are either filled with fluid or they are not filled with enough air. Left pleural effusion means tha…	73.22	70.4	10.64	89.7	Diffuse iron deposition in the liver, spleen, and bone marrow means that iron has been spread out in these organs and it is likely due to the person receiving multiple blood transfusions in the past. Left lower lobe consolidation and/or atelectasis means that the lower part of the left lung is either filled with fluid or air has been pushed out of the lung. Left pleural effusion means that there …	76.98	73.5	10.24	93.2	Diffuse iron deposition in the liver, spleen, and bone marrow means that there was a lot of iron in those parts of the body, which could have come from having a lot of blood transfusions. Left lower lobe consolidation and/or atelectasis means that there was a lot of air or fluid in the left lower part of the lungs. Left pleural effusion means that there was a lot of fluid around the left lung. Ri…	13.12	10.4	9.12	13.9	Diffuse iron deposition in the liver, spleen, and bone marrow means that the organs have been exposed to a large amount of iron, likely due to multiple blood transfusions. Left lower lobe consolidation and/or atelectasis means that the lower part of the left lung is either filled with fluid or collapsed. Left pleural effusion means that there is an accumulation of fluid in the pleural cavity whic…	21.28	19.9	11.27	24.3	Iron has built up in the liver, spleen, and bone marrow due to having multiple blood transfusions. The left lower part of the lung has collapsed or is not fully inflated. There is fluid in the space between the left lung and chest wall. There is an infection or other problem in the right lower part of the lung. There is a small lump in the right middle part of the lung. There is extra fluid in th…	43.91	41.1
1. Large, heterogeneous pancreatic head mass with SMV involvement. This is consistent with known carcinoma. 2. Hepatic cyst in segment VII. No evidence of hepatic metastases. 3. No intra-abdominal collection.	MR ABDOMEN W/CONTRAST	A large mass was found in the head of the pancreas and it was made up of different types of tissue. The mass had spread to the Superior Mesenteric Vein, which is a sign of cancer. A cyst was found in the liver in segment VII, but there were no signs that the cancer had spread to the liver. There were no collections of fluid or other material in the abdomen.	9.37	6.7	5.57	6.6	There is a large, irregular shaped mass in the head of the pancreas that is made up of different types of tissues and is affecting the surrounding blood vessels. It appears to be a type of cancer. There is a cyst in the liver in a specific area, but there is no evidence that it has spread to any other parts of the body. There is no fluid or other substances collected in the abdomen.	10.72	7.1	6.33	7.5	Doctors have found a large, unusual growth in the head of the pancreas that is affecting the blood vessels. This growth is most likely cancer. There is a cyst in the liver in a certain area, but there is no evidence of cancer spreading to the liver. There are no other growths or collections of fluid in the abdomen.	10.59	8.6	7.6	9.1	Doctors found a large, irregular shaped mass in the head of the pancreas that is affecting the blood vessel next to it. This is most likely a form of cancer. There is a fluid-filled sac in the liver in a certain area. There is no sign that the cancer has spread to the liver. There is no evidence of any other collections of fluid or disease in the abdomen.	7.84	5.1	6.02	5.3	Doctors found a large, mixed-up mass in the head of the pancreas that was connected to a vein. This mass was likely cancer. Doctors found a cyst in part of the liver called segment VII. There were no signs of cancer in the liver. There were no collections of fluid in the abdomen.	5.75	3.9	5.95	4.3	Doctors found a large, uneven lump in the pancreas near the main artery. This lump is likely cancer. Doctors also found a cyst in part of the liver. There are no signs of other cancer in the liver. There is no fluid or other material in the abdomen.	7.23	7.2	6.38	6.6	Doctors found a big, uneven lump in the pancreas near the main artery. It looks like a type of cancer called carcinoma. Doctors also found a cyst in the liver in the seventh part. There is no sign that the cancer has spread to the liver. There are no other collections of fluid in the abdomen.	8.91	7	6.96	8.1	Doctors found a large, different type of lump in the head of the pancreas that was connected to a major blood vessel. This is most likely cancer. Doctors found a cyst in the liver in a particular area. There is no sign that the cancer has spread to the liver. There is no fluid in the abdomen.	7.12	5.3	5.85	5.4	A large mass was found in the head of the pancreas and it is made up of different types of cells. The mass is also affecting the superior mesenteric vein, which is a sign of a known type of cancer called carcinoma. A cyst was found in the seventh segment of the liver, but there is no evidence of the cancer spreading to the liver. There is no collection of fluids or other materials inside the abdo…	19.04	15.9	7.61	17.9	There is a large, irregularly shaped tumor in the head of the pancreas that is affecting the blood vessels around it, and it appears to be cancerous. There is a cyst in the liver in a specific area, but there is no evidence of cancer spread to the liver. There is no fluid collection inside the abdomen.	27.01	23.2
Slightly limited study by motion degradation however, the venous drainage of the neck including both IJ, and subclavian veins including the SVC are patent.	MR CHEST ANGIOGRAM	This study has some limitations, but it has confirmed that the veins in the neck area, including the internal jugular and subclavian veins, as well as the superior vena cava, are open and functioning properly.	22	16.9	11.5	19.6	This study looked at the veins in the neck, specifically the Internal Jugular (IJ) and Subclavian veins, as well as the Superior Vena Cava (SVC). The study found that these veins were open and working properly.	12.76	8	9.34	10.5	This sentence means that although there was a slight decrease in the amount of research done, the veins in the neck that carry blood away from the head, including the Internal Jugular Veins, the Subclavian Veins, and the Superior Vena Cava, are all open and working properly.	23.06	19.3	11.1	25	This sentence means that although the movement of the neck was slightly slowed down, the veins that carry blood away from the neck (the internal jugular veins, the subclavian veins, and the superior vena cava) were still working properly.	19.7	17.3	12.14	22.2	This means that although the movement of the neck was a bit restricted, the veins in the neck that carry blood away from the head, including the Internal Jugular, Subclavian and Superior Vena Cava veins, were still open and working properly.	22.25	18.1	11.33	22.1	This study looked at the veins in the neck that carry blood away from the head. The study found that these veins are open and working, but not working as well as they should be.	7	4.2	5.62	6.6	The veins in the neck, which include the Internal Jugular and Subclavian veins, as well as the Superior Vena Cava, are open and working even though the study was a bit limited.	17.8	13.4	8.89	15.9	The veins in the neck that carry blood away from the head are working properly, even though the study was a bit restricted. The veins include the Internal Jugular, Subclavian, and Superior Vena Cava veins.	12.71	8.9	9.92	10.4	This study found that the veins in the neck area, including the internal jugular veins, the subclavian veins, and the superior vena cava, are open and allowing blood to flow through them without any blockages or obstructions.	21.29	16.5	12.14	21.1	This study looked at the veins in the neck, specifically the internal jugular and subclavian veins, including the superior vena cava. The study found that these veins were open and working properly.	13.9	9.5
Short-term stability of right temporal and parietal metastatic lesions. No evidence of new metastatic foci. Study for surgical planning.	MR HEAD W/ CONTRAST	This sentence is referring to a medical imaging study that was done on someone with cancer that has spread to their right temporal and parietal areas (metastatic lesions). The study was done to determine the short-term stability of the lesions, meaning whether or not they were getting bigger or shrinking. The study also looked for any evidence of new metastatic foci (areas where the cancer has sp…	14.33	11.6	10.68	15.2	This means that a scan of a person's brain showed that a tumor in the right side of the brain (temporal and parietal regions) has not changed in size or spread to other parts of the brain (no new metastatic foci). This scan was done to help plan for surgery to remove the tumor.	11.54	9.1	6.45	11.7	This sentence is talking about a medical study. The study was done to help plan for a surgery. The study looked at the stability of tumors in the right side of the brain over a short period of time. The study showed that the tumors had not grown and there were no new tumors.	7.62	3.8	5.56	4.7	This sentence means that doctors studied some tumors that had spread to the right side of the head for a short period of time to plan for surgery. The tumors did not get any bigger during the study, and there was no evidence of any new tumors.	11.1	8.9	6.97	10.1	This sentence means that doctors looked at a person who had cancer in their right side of the brain. They found that the cancer was not growing or spreading. This information was used to help plan a surgery.	6.13	4.7	7.29	6	This sentence means that doctors looked at a person's brain to see if there were any cancer cells in the right side of the brain. They looked to see if the cancer cells were staying in one spot or if they were starting to move around to other parts of the brain. The doctors did not find any new cancer cells in the brain. This information is useful for the doctors to decide if surgery is a good op…	8.69	6.6	6.27	8.2	Doctors are looking at a person's brain to see if there are any areas that are not healthy. They are looking for areas that have something called "metastatic lesions" which can spread to other parts of the body. The doctors want to make sure that these lesions are not growing or spreading. They also want to make sure that there are no new lesions. This information helps the doctors plan for surge…	6.32	5.4	8.17	7.4	This means that the doctor looked at a person's brain and saw some spots that had spread from other parts of their body. The doctor looked to see if any new spots had spread, but none had. This information will help the doctor plan a surgery to help the person.	7.48	5.1	6.44	6.9	This sentence is describing a medical study that was conducted to determine the stability of cancerous tumors that had been detected in the right temporal and parietal areas of the brain. The study was looking to see if the tumors were stable and not spreading, which would be important information to have when considering surgical treatment. The study found that there was no evidence of new tumor…	17.47	13	12.31	15.2	This means that the doctor looked at an area of the body with cancer that had spread (metastasized) to the right side of the head and neck. They looked at the area for a period of time and did not find any new areas where the cancer had spread. This information was used to help plan a surgery.	9.79	6.1
1) Increased intensity seen within the left lentiform nucleus extending into the posterior limb of the internal capsule with a larger area seen on the diffusion weighted sequence extending to the left atrium. This is consistent with an evolving subacute infarct. 2) There is decreased flow in the M1 branches of the middle cerebral arteries bilaterally consistent with a stenosis on each size, moder…	MR-ANGIO HEAD	The left lentiform nucleus is a part of the brain and it is larger than normal. The diffusion weighted sequence is a type of imaging scan and it shows that the area is larger than normal and extends to the left atrium. This suggests that there is an infarct, which is a type of stroke, that is in the process of happening. The middle cerebral arteries are blood vessels in the brain. The imaging sca…	10.51	7.7	8.01	9.8	There is an area in the brain that is not functioning properly, which is causing a problem in the left side of the brain and extending into the brain stem. This is likely due to a stroke that has recently happened. The blood vessels in the brain that supply blood to the left and right sides of the brain are partially blocked, making it difficult for blood to flow through. This blockage is moderat…	11.28	7.2	7.78	8.7	There is a larger area in the left side of the brain that is seen on a special type of scan. This area is growing and looks like it is from an injury that happened recently. The arteries in both sides of the brain are not flowing as much as they should be, and this could be caused by a blockage in the arteries.	14.05	11.1	5.58	13	The left lentiform nucleus is an area in the brain. We can see more activity in this area on a special type of scan. This activity is likely caused by a recent stroke. The middle cerebral arteries are two blood vessels that carry blood to the brain. On the scan, we can see that the blood is not flowing as it should, likely because there is a blockage in both of these arteries.	7.48	5.4	6.02	5.7	The left lentiform nucleus is an area in the brain that is larger than normal and is seen on a special type of scan called a diffusion weighted sequence. This is likely caused by a stroke that is happening right now. The M1 branches of the middle cerebral arteries are two areas on each side of the brain that have less blood flow than normal. This is likely caused by a narrowing of the arteries, w…	10.45	7.5	7.6	8.9	The left side of the brain has an area that is bigger than normal and is seen on a special type of picture. This area is next to the left atrium and is likely caused by a recent stroke. The blood flow to the middle of the brain is lower than normal on both sides. This is likely caused by a blockage that is moderately severe.	9.41	7.2	5.4	8.3	The doctors saw a bigger area in the left side of the brain that was damaged, and it was connected to the left side of the heart. This damage is likely from a recent stroke. The doctors saw that the blood flow to the middle part of the brain was lower than normal on both sides. This is likely because the blood vessels on both sides are blocked.	9.67	7.4	6.45	9.3	The left side of the brain has an area that looks bigger and brighter on a special kind of picture. This might mean that something is wrong with that part of the brain, like an injury. The blood flowing through two of the arteries in the brain is not as strong as it should be, which could mean that something is blocking the blood from getting through.	14	11.6	7.79	15.6	An area of increased intensity was seen on an imaging scan of the left lentiform nucleus, which is a part of the brain, and extended into the posterior limb of the internal capsule. The area was larger on a diffusion weighted sequence, and extended to the left atrium. This is likely a sign of a subacute infarct, which is a type of stroke. The imaging scan also showed decreased flow in the M1 bran…	14.7	11.7	9.52	12.9	There is a larger area of damage in the left side of the brain, near the internal capsule, which is likely caused by a stroke that has happened recently. The blood flow through the main branches of the middle cerebral arteries on both sides of the brain is reduced, likely due to a narrowing of the arteries.	14.21	10.9
1) Two foci of restricted diffusion involving the right lenticular nucleii abutting the posterior limb of the right internal capsule, and the left posterior parietal lobe suspicious for areas of subacute infarction. 2) 40 to 50% stenosis involving the distal basilar artery. 3) Suspected small 4 mm aneurysm of the basilar tip vs. prominence of its distal portion due to proximal atherosclerotic dis…	MR-ANGIO HEAD	The MRI scan showed two areas of restricted diffusion on the right side of the brain, one near the lenticular nucleii and one near the posterior parietal lobe. These areas are likely due to subacute infarction (injury caused by lack of oxygen). The distal basilar artery (a blood vessel in the brain) was narrowed by 40 to 50%. There is a suspected small 4 mm aneurysm (a bulge in a blood vessel) at…	12.98	9.4	9.4	10.4	There are two areas of the brain that appear to have had some kind of damage, which could be from a stroke. One is in the right lenticular nucleus, which is near the back of the right side of the brain, and the other is in the left posterior parietal lobe. The basilar artery, which is a major artery in the brain, is blocked by 40-50%. There is a small 4mm aneurysm (bulge) in the basilar artery wh…	10.06	6.4	7.02	9	In the brain, there are two spots that look like they may have been injured recently. They are located in the right side of the brain near the back and the left side of the brain near the back. The basilar artery, which is a big blood vessel in the brain, is narrowed by 40-50%. There is a small bump on the end of the basilar artery that might be an aneurysm, which is a bulge in a blood vessel, or…	21.18	18.2	6.87	23.1	The MRI scan showed two parts of the brain that weren't working as well as they should be, which might be caused by an injury. The scan also showed that the main artery in the brain was narrowed by 40-50%, which could be caused by a buildup of fatty deposits. There might be a small bulge in the artery, which could be an aneurysm, or it could just be a normal part of the artery that looks bigger b…	27.59	24.9	7.51	32.1	The MRI showed two areas in the brain that look like they might have had a small stroke. The MRI also showed a narrowing of a blood vessel in the brain by 40 to 50%. The MRI also showed a small growth on a blood vessel that could either be an aneurysm or just a bump caused by a disease. The MRI also showed that a different blood vessel in the brain was a bit wider than normal. Overall, the pictur…	23.5	20.8	7.04	26.4	The MRI scan showed two areas in the brain that were not working correctly, one on the right side near the back and one on the left side near the back. The scan also showed that the main artery in the brain was narrowed by 40-50%. There was a small bump on the end of the artery that might be an aneurysm or just a bump caused by a build-up of plaque. The MRI also showed that one of the other arter…	25.06	22.4	6.4	28	The doctors saw two areas in the brain that looked like they might have had a stroke recently. The artery in the back of the brain was narrowed by 40 to 50%. The doctors were not sure if there was a tiny balloon-like thing at the end of the artery or if the artery was just bigger because of some other problem. The artery in the neck was a bit wider than normal. Overall, the pictures were not clea…	20.4	18.1	6.75	22.8	The doctor saw two areas in the brain that looked like they might have been hurt, one in the right lenticular nucleii and one in the left posterior parietal lobe. The doctor also saw that the basilar artery was blocked by 40-50%. The doctor also saw something that looked like a very small aneurysm, but it could just be the artery being bigger than normal. The doctor also saw that the left interna…	14.67	12.9	8.72	16.6	Two areas of decreased blood flow in the right lenticular nucleii (part of the brain) and the left posterior parietal lobe (another part of the brain) are suspected to be due to subacute infarction (inadequate blood flow to the brain). There is a narrowing of the distal basilar artery (a blood vessel in the brain) of 40-50%. There is a possible aneurysm (bulge in a blood vessel) of 4mm in the bas…	14.27	10.7	9.75	13.7	There are two areas of the brain that are not working as well as they should, which are located near the back of the brain and are suspected to be related to a recent injury. The main artery in the brain (basilar artery) is narrowed by 40-50%. There is a small bulge (4 mm) in the basilar artery that could be an aneurysm or could just be caused by a buildup of fatty material (atherosclerosis). The…	25.08	21.8
[truncated: 112 more columns]

## Sheet: Table 1 72-79
Report	Type	P72	GF P72	Flesch-Kincaid P72	Coleman-Liau P72	ARI P72	P73	GF P73	Flesch-Kincaid P73	Coleman-Liau P73	ARI P73	P74	GF P74	Flesch-Kincaid P74	Coleman-Liau P74	ARI P74	P75	GF P75	Flesch-Kincaid P75	Coleman-Liau P75	ARI P75	P76	GF P76	Flesch-Kincaid P76	Coleman-Liau P76	ARI P76	P77	GF P77	Flesch-Kincaid P77	Coleman-Liau P77	ARI P77	P78	GF P78	Flesch-Kincaid P78	Coleman-Liau P78	ARI P78	P79	GF P79	Flesch-Kincaid P79	Coleman-Liau P79	ARI P79
1) Filling defects within the left lower lobe and right middle lobe arteries, left larger than right, consistent with pulmonary embolism. Left lower lobe consolidation/necrosis. 2) Mediastinal and axillary lymphadenopathy. 3) Interval resolution of left pleural effusion and increase in size of right pleural effusion. Right lower lobe passive atelectasis/consolidation.	CHEST CTA WITH CONTRAST	There are some blockages in the arteries in the left lower part of the lungs and the middle part of the right lung. The blockage in the left lung is bigger than the blockage in the right lung. This could be caused by something called a pulmonary embolism. There is also some damage to the left lower part of the lungs. There is some swelling in the lymph nodes in the chest and armpit area. The flui…	9.67	7.3	6.51	9.2	Doctors found something unusual in the arteries in the left lower lobe and right middle lobe of the lungs. The left one is bigger than the right one, which could mean there is a blockage in the lungs called a pulmonary embolism. There is also some dead tissue in the left lower lobe. There is also swelling in the lymph nodes in the chest and armpits. The fluid that was in the left side of the ches…	11.47	9	6.45	11.3	There are some blockages in the blood vessels in the left lower and right middle parts of the lungs. The left blockage is bigger than the right. This could be caused by something called a pulmonary embolism. The left lower part of the lungs has some damage or death of the tissue. The lymph nodes in the chest and armpit area are bigger than normal. The fluid around the left lung has gone away, but…	7.92	6.3	7.14	8.7	The doctor saw something wrong with the blood vessels in the left lower lobe and right middle lobe of the lungs. The left one was bigger than the right. This could be a sign of something called pulmonary embolism. There was also some damage to the tissue in the left lower lobe. The doctor saw some swollen lymph nodes in the chest and armpit area. The doctor saw that the fluid in the left side of …	8.24	6.6	6.67	8.7	There was something wrong with the blood vessels in the left lower part of the lungs and the middle part of the right lung. The left side was bigger than the right side and it was like a blockage, which is called a pulmonary embolism. There was also some dead tissue in the left lower part of the lungs. There were also some swollen lymph nodes in the chest and armpit area. The fluid that had built…	11.67	9.6	6.56	12.1	The doctor found a problem with the blood vessels in the left lower part and middle part of the right lung. The left part was bigger than the right. This could be caused by something called a pulmonary embolism. The left lower part of the lung had a problem and was not working as well as it should. The doctor also found swollen lymph nodes in the chest and armpits. The doctor noticed that the flu…	9.12	7.5	6.51	9.4	The doctors saw that there were some blockages in the blood vessels in the lower part of the left lung and the middle part of the right lung. The left lung was more blocked than the right. The doctors also saw that part of the left lung was not working well and had died. The doctors also saw that the lymph nodes in the chest and armpit area were bigger than normal. The fluid that had built up in …	10.52	8.8	6.04	10.7	Doctors found a problem with the blood vessels in the lower part of the left lung and the middle part of the right lung. The left lung had more of a problem than the right lung. The left lung also had an area that was not working correctly. There were also swollen glands in the middle chest area and the arm pits. The fluid that had built up in the left lung went away, but more fluid built up in t…	9.94	7.9	6.1	9.5
No definite CT evidence for pulmonary embolus. Vague ground glass opacities in the lungs bilaterally suggest there may be an element of fluid overload.	CHEST CTA WITH CONTRAST	The CT scan did not show any signs of a blood clot in the lungs. There were some cloudy spots on both sides of the lungs, which might mean that there is too much water in the lungs.	7.6	3.6	4.24	5.9	The CT scan did not show any signs of a pulmonary embolus. The scan did show some cloudy areas in both lungs which may mean there is too much fluid in the lungs.	7.81	5	4.75	5.2	The CT scan did not show any signs of a blood clot in the lungs. However, the scan did show some cloudy areas in the lungs on both sides. This might mean that there is too much fluid in the lungs.	5.48	2.7	3.65	3.3	The scan of your lungs showed no signs of a blood clot, but there were some cloudy areas that might mean there is too much fluid in your lungs.	11.6	8.7	5.93	11.8	The CT scan did not show any signs of a blockage in the lungs. The scan did show some cloudy areas in both lungs which could mean that there is too much fluid in the lungs.	7.2	4.4	4.17	5.5	A CT scan is a special kind of picture of the inside of your body. It showed that there is no sign of a problem called a pulmonary embolus. The scan also showed some cloudy spots in both lungs. This might mean that there is too much fluid in the lungs.	5.9	3.6	4.34	3.6	The doctors looked at a CT scan of your lungs and did not see anything that looked like a blockage caused by a blood clot. They did see some cloudy spots in both of your lungs, which might mean that there is too much fluid in them.	9.4	6.6	5.46	8.9	Your lungs are two organs in your body that help you breathe. A CT scan is a special kind of picture that doctors can take of your lungs. The CT scan did not show any signs of a pulmonary embolus, which is a blockage in the lungs. However, the CT scan showed some foggy spots in both lungs, which might mean there is too much fluid in the lungs.	7.5	5.3	5.1	6.1
1) Bilateral subsegmental pulmonary emboli confined to the lower lobe vessels. 2) Appearance of the lungs are most likely due to either fluid overload or AORDS. 3) Bilateral pleural effusions.	CHEST CTA WITH CONTRAST	This radiology finding means that there are some small clots in the blood vessels in the lower parts of both lungs. It also looks like there is either too much fluid or a type of lung disease called AORDS in the lungs. There is also fluid in the spaces between the lungs and the chest wall.	8.19	7	6.73	7.7	The X-ray showed that there are two small blockages in the blood vessels in the lower parts of the lungs. The X-ray also showed that there is a lot of fluid in the lungs, which could be caused by too much fluid in the body or a condition called AORDS.	10.8	8.3	5.87	10.1	This radiology finding means that there are some small clots in the blood vessels in the lower part of your lungs. It also looks like there might be too much fluid in your lungs or it could be something called AORDS. Finally, there is also some extra fluid around your lungs.	7.58	6.4	7.54	7.8	This radiology finding means that there are blockages in some of the small blood vessels in the lower parts of both lungs. It also looks like there is too much fluid in the lungs, which could be caused by either fluid overload or a type of lung disease called AORDS. Additionally, there is fluid between the two layers of the lungs.	9.43	7.7	8.12	9.7	Bilateral subsegmental pulmonary emboli means that there are blockages in the blood vessels in the lower part of the lungs. The lungs may look different because there is either too much fluid in them or a condition called AORDS. Bilateral pleural effusions means that there is extra fluid around the lungs.	23.54	22	12.49	27.8	Bilateral subsegmental pulmonary emboli means that there are two sets of blockages in the lungs. These blockages are in the lower parts of the lungs. The appearance of the lungs could be because there is too much fluid inside the lungs or because of a condition called AORDS. Bilateral pleural effusions means that there is extra fluid around the lungs.	15.33	13.8	11.56	16.8	Bilateral subsegmental pulmonary emboli means that there are two clots blocking the blood flow in the lower parts of the lungs. The lungs may look different because there is too much fluid or because of a condition called AORDS. Bilateral pleural effusions means that there is extra fluid around the lungs.	23.54	22	12.61	27.9	Bilateral subsegmental pulmonary emboli means that there are two small blocks in the lungs, which are blocking some of the airways. These blocks are only in the lower part of the lungs. Fluid overload or AORDS means that the lungs have too much fluid inside them or have a disease called AORDS. Bilateral pleural effusions means that there is extra fluid in two different parts of the lungs.	15.36	14.2	10.69	18.1
Small/moderate size complex left pleural effusion, no safe window for aspiration which was therefore not attempted. This was discussed with the patient and the surgical house staff.	CHEST U.S.	My left lung has some extra fluid in it. The doctor said it was too hard to take out the fluid with a needle, so they didn't try. They talked to me and the other doctors about it.	5.08	3.5	2.77	2.5	The doctors found some extra fluid around the left lung. They weren't able to take it out safely, so they talked with the patient and the other doctors about it.	6	5.6	6.89	6.8	There was some extra fluid in the left side of the chest. It was too complicated to safely take out, so the doctors did not try to remove it. They talked about it with me.	5.82	3.1	3.58	2.8	There was an extra amount of fluid around the left lung. The doctor couldn't safely remove the fluid, so they talked with the patient and the people taking care of them in the hospital about it.	7.2	6.8	7.42	8.4	A pleural effusion is a build-up of fluid in the space between the two layers of tissue that cover the lungs. The doctors found that the size of the fluid build-up was not too big or too small, but just right. They also found that it would not be safe to try to take the fluid out so they decided not to try that. The doctors talked with the patient about this decision.	8.96	5.7	5.86	6.9	This means that doctors found a small to medium amount of fluid in the chest, but it was too risky to try to take it out. The doctors talked to the patient and the other doctors about this.	7.6	6	5.46	6.9	I had fluid in my chest that was too hard to remove safely, so the doctors decided not to try. They talked to me about it and the other doctors in the hospital.	7.81	6.2	4.41	5.1	A pleural effusion is a buildup of extra fluid in the space between the two layers of tissue that cover the lungs. In this case, the pleural effusion was a bit too big to safely remove the extra fluid and so it was not attempted. The doctor and nurses talked with the patient about this.	8.77	8.1	6.85	7.7
1. Overall slight interval progression of disease with slight enlargement of right-sided lung nodules, essentially stable left chest wall mass and mixed response in the liver as described above. No new sites of disease are identified. 2. Cholelithiasis.	CT ABD & PELVIS WITH CONTRAST	The doctors looked at the right side of your lungs and saw a few small lumps that have grown a little bit since the last time they looked. The lump on your left chest wall looks like it has stayed the same. The doctors also looked at your liver and saw some changes. Nothing new was found. The doctors found small stones in your gallbladder.	7.14	3.7	6.78	6.9	The doctors can see that the disease is getting a little bit worse, with a few small bumps on the right side of the lungs. The lump on the left side of the chest is staying the same. The disease has changed a bit in the liver, but there are no new areas of disease. There are stones in the gallbladder.	8.78	6.5	5.28	7.5	The doctors can see that the disease in the right side of the lungs has gotten a bit bigger, but the mass on the left side of the chest wall is staying the same. The disease in the liver is not getting better or worse. There are no new places where the disease is showing up. There are stones in the gallbladder.	8.93	6.6	5.8	8	There is a small amount of the disease getting worse in the right side of the lungs, with a small, steady mass on the left side of the chest. The disease in the liver is changing a bit, but there are no new places where the disease is showing up. There are stones in the gallbladder.	11.91	9.5	6.1	11.8	The disease has gotten a little bit worse, but not much. There are some small lumps in the right lung that are a bit bigger than before, and the lump in the left chest wall is still the same size. The lumps in the liver have had mixed results, with some getting better and some getting worse. No new lumps have been found. Cholelithiasis is a condition where there are stones in the gallbladder.	9.02	5.8	7.43	8.4	The disease in the body is growing a little bit, but there are no new signs of it. The right side of the lungs have some small bumps, and the left side of the chest has a mass that is not changing. The liver is responding in different ways. Cholelithiasis is a condition where there are stones in the gallbladder.	10.67	7.6	6.79	8.6	My disease is getting a bit worse but not too bad, and the doctors saw some new bumps in my right lung. The lump in my left chest wall stayed the same. The doctors also saw some changes in my liver, but nothing too bad. They didn't find anything else wrong. I also have something called cholelithiasis, which is like small stones in my gallbladder.	7.75	4.9	7.07	7.3	The doctor can see that the disease is getting a little worse, but not too much. There are some lumps in the right side of the lungs that are getting bigger, but the lump in the left side of the chest is staying the same. The doctor can also see some changes in the liver, but nothing new. The doctor can also see some stones in the gallbladder.	9.67	7.4	6.22	9.2
1. New splenic infarction with perisplenic stranding. 2. New small wedge-shaped right renal infarctions. 3. Stable small endoleak; no significant change in the size of the aneurysmal sac. 4. Severe atherosclerotic calcifications with probable stenosis at the take-offs of the celiac artery, SMA, and renal arteries. Despite the calcifications and probable stenosis, the abdominal arterial vasculatur…	CT ABD & PELVIS WITH CONTRAST	Something inside your spleen is not getting enough blood and it is causing the area around it to look different. Something inside your right kidney is not getting enough blood and it is making a small wedge shape. The area where something was fixed is still the same size and not getting bigger. There are hard pieces of stuff blocking some of the blood vessels that carry blood to your stomach, sma…	14.28	12.5	9.18	17.9	The spleen has been hurt and there is some swelling around it. The right kidney has a small triangle-shaped area that has been hurt. The size of the aneurysm (a bulging in a blood vessel) is the same as before. There are some hard substances blocking the celiac artery, SMA, and renal arteries, which could be causing them to be narrower. But they still seem to be working. If the doctor needs to lo…	12.28	9.1	7.72	12.9	The spleen has been hurt and there are signs of inflammation around it. The right kidney has a small wedge-shaped area that has been hurt. The aneurysm (a bulge in a blood vessel) hasn't changed in size. The arteries in the abdomen have a lot of calcium deposits and might be narrowed, but they are still open. If needed, a special kind of X-ray can be done to get a better look.	16.07	12.6	7.38	16.9	The doctor did an X-ray of your body and found some things. The spleen had a problem called an infarction, which means a part of it was not getting enough blood. There was also a small problem in one of the kidneys. The doctor also saw some hard stuff around some of the main blood vessels, which might make it hard for the blood to get through. The doctor said if more tests were needed, they might…	7.35	5.3	5.68	6.6	The doctor saw something new in the spleen and around it. They also saw some small wedge-shaped spots in the right kidney. The size of the aneurysm didn't change. The arteries in the abdomen had a lot of calcium buildup, which could cause them to be blocked. The doctor wants to do an extra test to make sure the arteries are still open.	13.87	10.9	8.19	15.1	A new problem with the spleen caused a change in the shape of the area around it. There is a small area in the right kidney that is not working properly. The size of the aneurysm (a bulge in a blood vessel) is not getting bigger. There are some hard areas in the arteries that could be blocking the flow of blood to the stomach, small intestine, and kidneys. Even with these blockages, the blood ves…	14.02	10.5	7.44	14.1	There is a new problem with the spleen that has made it swollen. There are small problems with the right kidney. The problem is not getting any worse. There is a lot of hard stuff around the blood vessels in the belly, and it might be blocking some of the blood flow. If the doctor wants to check, they might do a special picture of the belly.	5.36	2.6	5.73	5	The spleen has been hurt and there are signs of this around it. There is a small area of damage in the right kidney. The aneurysm (bulge in a blood vessel) is the same size as before. There is a lot of hardening of the arteries, which might be making it hard for blood to get through. If we need to know more, we can take a special type of picture of the blood vessels.	11.07	7.1	5.35	9.8
1. No acute intra-abdominal process. 2. Calcified and noncalcified atherosclerotic plaque in the proximal and mid-SMA has slightly increased from before. The SMA and celiac artery are patent at the origin.	CT ABD & PELVIS WITH CONTRAST	There is no problem in your abdomen. The walls of some of the blood vessels in your abdomen have some hard bits on them, which were there before. The blood vessels are still open, so blood can still flow through them.	5.48	2.7	6.49	5.8	No serious problems were found in the abdomen. The doctor saw some hard chunks of fat and other material in the arteries near the stomach and small intestine that were a bit bigger than before. The arteries near the stomach and small intestine are open and working properly.	10.57	8.4	9.51	8.8	There are no signs of any urgent problems inside your abdomen. The amount of hard and soft plaque in the artery near your stomach has increased a bit since the last time it was checked. The artery near your stomach and the artery near your belly button are wide open and working properly.	7.83	5.5	7.94	8.4	No problems were found in the abdomen. The doctor saw some calcium and other substances that can block blood flow in the area near the SMA and celiac artery. The blockage was a bit more than it was before, but the SMA and celiac artery are still open.	7.23	4.8	6.61	6.6	There is no problem with the inside of the stomach. The arteries in the middle and upper part of the stomach have some hard and some soft stuff stuck to them that was more than before. The arteries are open and working.	9.35	7.9	7.02	9.1	This means that there is no serious problem in the belly area. The arteries in the belly area have a little bit more hard plaque than before, but the arteries are still open and working.	16.29	13.4	8.19	16.7	No new problems were found in the abdomen. The walls of the arteries in the middle and upper part of the abdomen had some hard bumps from before, which had grown a little bit. The arteries were still open and clear.	6.46	5.1	6.31	5.5	The doctor looked at the inside of the stomach and did not find any problems. The doctor looked at the arteries in the body and saw that the amount of hard and soft plaque has slightly increased since the last time. The doctor also saw that the arteries were open and working properly.	12.11	10.1	8.3	12.6
1. Large cavity in the right apex with new dependent debris which is concerning for myetoma. Size of cavity has slightly increased and wall thickness has slightly decreased in the interval. 2. Improved areas of consolidation and cavitary changes in the right upper and right lower lobe with residual centrilobular nodular opacities that are suggestive of residual infection in the small airways. Oth…	CT CHEST W/CONTRAST	In the right side of your chest, there is a large area with some new stuff in it that could be a myetoma. The size of this area has grown and the walls have gotten thinner. On the left side, there is a small area with some fluid in it that could be a cyst or a small hole. There are also some areas in the upper and lower right side that have some changes, but it looks like they are from an infecti…	9.39	6.2	5.11	8.2	The X-ray showed a large hole in the right side of the lungs that has gotten bigger and the wall around it has gotten thinner. The X-ray also showed some areas that were getting better and some spots that might be signs of an infection. There was also a small bubble near a fluid collection on the left side of the lungs that might be a big airway or a tiny hole. The X-ray also showed a lot of swol…	10.25	8.3	6.5	9.3	There is a big hole in the top of the right lung that has gotten bigger and thinner. It could be a myetoma, which is an infection. There are also some other changes in the right lung that could be from an infection or from something called pulmonary sarcoid. There is also a small pocket of fluid near the left top part of the lung that could be from an infection or a big, stretched out bronchus. T…	7.87	5.9	6.21	7.4	The radiology test showed that there is a large hole in the right side of the lungs. The hole is getting bigger and the walls are getting thinner. There are also some spots in the right upper and lower parts of the lungs that look like they might be from an infection. There is also a small hole near the left side of the lungs that might be from a big airway or a small hole. There are many enlarge…	9.11	6.8	6.61	7.6	There is a big hole in the right side of the lungs that is getting bigger and the wall around it is getting thinner. There is also something in the hole that the doctor is worried about. The right side of the lungs is getting better, but there are still some places that look like they have infection in the small airways. Some other changes in the lungs could be from something called pulmonary sar…	15.91	13.3	7.15	17.2	Doctors found a big hole in the right side of the chest that had some stuff inside it that they were worried about. The size of the hole had gotten a little bigger and the wall around it had gotten a little thinner since the last time they looked. The right side of the chest had gotten better, but there were still some cloudy spots that the doctors thought were from an infection in the small airw…	13.49	11.3	7.09	14.6	There is a big hole in the right side of the lungs, which is causing some concern. The size of the hole has grown a little and the wall around it has gotten thinner. The right upper and lower parts of the lungs have gotten better, but there are still some small spots that could be from an infection. There is also a small bubble near the hole on the left side that could be from a widened airway or…	8.83	6.2	5.75	7.4	Doctors found a big hole in the right part of the lungs that has some new stuff in it that could be a sign of a disease. The size of the hole and the thickness of the walls have changed a bit since the last time the doctor looked. The right upper and lower parts of the lungs look a little better, but there are still some signs of an infection in the tiny airways. Other changes in the lungs might …	16.42	14.1	5.93	17.2
1. Slightly smaller left supraclavicular metastasis, measuring 5.3 x 5.1 cm compared to 5.8 x 5.8 cm, with stable mass effect on the left subclavian vein. The vein is markedly narrowed and possibly infiltrated by the tumor, however, is still patent. 2. Stable tiny bilateral pulmonary nodules. 3. Interval placement of fiducial seeds within the pancreatic mass which is slightly larger compared to t…	CT CHEST W/CONTRAST	There is a tumor on the left side of the neck that is slightly smaller than it was before, but it is still affecting a vein in the area. There are also tiny spots on both lungs, and a larger tumor on the pancreas that may have grown due to a treatment. There is also a larger spot on the right side of the groin that might be a tumor or just a reaction.	10.96	8.2	4.59	8.7	The radiology finding shows that there is a slightly smaller spot on the left side of the collarbone which is affecting the vein nearby. There are also tiny spots on both lungs. There is a larger spot on the pancreas which may have grown from a treatment. Lastly, there is a larger spot on the right side of the hip which may be a spot for cancer.	8.51	6.3	6.32	6.7	The doctors saw a spot on the left side of your neck that is a little smaller than it was before, but it is still there and it is affecting the vein in that area. They also saw some tiny spots in your lungs that have not changed since the last time they looked. They also saw a spot on your pancreas that is a little bigger than it was before, and it might be because of a treatment you had. Lastly,…	10.94	8.6	5.46	10.1	The doctor looked at pictures of the body and saw a spot on the left side of the neck that was a bit smaller than before, but still there. There were also tiny spots in the lungs that stayed the same. The doctor also saw a spot in the pancreas that was a bit bigger than before and had some changes that may have been caused by a treatment. Lastly, the doctor saw a spot in the right groin area that…	10.59	8.5	5.87	10.2	There is a spot on the left side of the neck that is a bit smaller than the spot on the right side, and it is pushing on a vein. The vein is very narrow, but it is still working. There are tiny spots in both lungs that have not changed. There is a spot on the pancreas that is a bit bigger than before, and it has some seeds in it. This may be because of treatment. There is a spot in the right groi…	46.8	43	4.96	54.6	There is a slightly smaller lump on the left side of the neck that is not getting bigger. There are also very small lumps in both lungs. Doctors have put some markers in a mass in the pancreas that is slightly bigger than it was before and there is a lump in the right groin area that is bigger and doesn't have the same fat around it as before. This may be an area where the disease is spreading.	7.92	6.3	5.75	7.5	There is a small bump on the left side of the collarbone that is a bit smaller than before. It is 5.3 x 5.1 cm, but it was 5.8 x 5.8 cm before. The bump is pushing on the vein that runs under the collarbone, which is making it narrower, but it is still open. There are two tiny bumps in the lungs that have not changed. There are some small seeds put in the pancreas, which is a bit bigger than it w…	7.47	5.4	3.19	5	There is a small spot on the left side of the neck that is a bit smaller than before, and it is not causing any problems. There are also tiny spots in the lungs that have stayed the same size. There is a spot in the pancreas that is a bit bigger than before, but it might just be because of swelling from a treatment. There is also a spot in the right hip area that is bigger than before, and it doe…	10.4	8.7	5.06	9.8
1) AVM of the right posterior temporal/parietal region with communication to the right lateral ventricle and deep venous system. 2) Aneurysm of the anterior communicating artery. 3) Supracallosal hematoma with flattening of the corpus callosum and lateral ventricles.	CT HEAD W/ CONTRAST	A spot in the back part of the brain near the right side is not working correctly and is connected to a blood vessel in the brain. A blood vessel in the brain is bigger than it should be. There is some blood and swelling in the brain that is pushing on the brain's middle part and the two sides of the brain.	26.47	23.1	6.05	28.6	Doctors found something called an AVM in the back part of the right side of the brain. This AVM is connected to a blood vessel in the brain and to a larger blood vessel. Doctors also found an aneurysm in a blood vessel that connects two parts of the brain. There is also a collection of blood that is pressing on the brain, which is causing the two parts of the brain to be flattened.	16.07	13.2	7.03	16.9	There is an abnormal connection between blood vessels in the back part of the right side of the brain. This connection is connected to a large space in the brain and to the veins that carry blood away from the brain. There is a bulge in a blood vessel near the middle of the brain. There is a pool of blood near the top of the brain that is pushing down on the brain and making the two large spaces …	18.23	15	6.75	18.6	Doctors found an abnormal connection between some of the blood vessels in the back part of the head on the right side. The connection goes to a space in the brain and to some deep veins. Doctors also found a bulge in a blood vessel that connects two parts of the brain. There is a pool of blood around the top part of the brain that is pushing down on the two sides of the brain, making them look fl…	17	14.2	6.51	17.7	There is an abnormal connection between blood vessels in the back and side part of the brain, which is connected to a part of the brain called the lateral ventricle and to a group of veins. There is an abnormal bulge in a blood vessel near the front of the brain. There is a collection of blood outside of the brain, which is causing the middle part of the brain (called the corpus callosum) to be f…	40.28	35.6	8.96	45.3	There is a problem with a blood vessel in the back part of the right side of the brain. This blood vessel is connected to the right side of a larger blood vessel, and to a system that carries blood away from the brain. There is a problem with a blood vessel that helps two parts of the brain communicate with each other. There is a pocket of blood that is pushing down on the brain, causing the two …	21.18	18.5	7.56	23.9	There is a problem with the blood vessels in the back part of the right side of the brain. The problem is causing blood to flow to the right side of the brain and to the deep veins in the body. There is a problem with the blood vessels in the front part of the brain. The problem is causing a bulge in the blood vessel. There is a problem with the blood vessels in the middle part of the brain. The …	9.92	8.2	5.64	9.6	Doctors found a weird shape in the back and side parts of the brain that is connected to a tube that carries blood. Doctors found a bulge in a blood vessel near the front of the brain. There is a pool of blood in the brain that is making the middle part of the brain look flat.	23.5	19.6	6	25.5
No ring enhancing lesion identified. A focal area of low attenuation in the left periventricular white matter raises concern for PML in this patient with known immunodeficiency. Chronic microvascular infarction is less likely given the focal distribution. The finding may also be seen with Lyme disease, multiple sclerosis, and lymphoma. Further evaluation with MRI is recommended.	CT HEAD W/ CONTRAST	The doctor saw an area in the brain that looks a little different than the other parts. It could be something called PML, which is a serious illness that affects people with weak immune systems. It could also be something called Lyme disease, multiple sclerosis, or lymphoma, which are all different kinds of illnesses. The doctor wants to take a closer look with an MRI.	8.98	7.3	9.1	8.9	The doctor looked at the picture of your brain and did not see anything that looks like a problem. However, there was an area that looked a bit different than the rest. The doctor is not sure what this is and needs to get a better look. So, they want to do a special type of picture of your brain called an MRI. This will help them figure out if it might be caused by something like Lyme disease, mu…	7.6	6.2	6.03	6.6	There is a spot in the left side of the brain that looks different than the other parts. This could mean a few different things, like an infection called PML, Lyme disease, multiple sclerosis, or lymphoma. It is not likely to be caused by a blocked blood vessel. To find out what it is, a doctor will need to do a special kind of picture of the brain called an MRI.	8.81	6.7	5.8	7	The doctor looked at a picture of the patient's brain and did not see any lumps or bumps that looked like a ring. They did see an area that looked a bit different than the rest of the brain. The doctor is worried that this could be a serious problem called PML. It could also be something else like Lyme disease, multiple sclerosis, or lymphoma. To be sure, the doctor wants to look at the brain aga…	8.09	6.2	6.44	6.9	The doctor looked at a picture of the patient's brain and did not see any areas that looked different from the normal parts of the brain. However, there was a spot in the left side of the brain that looked a bit strange. The doctor thinks it could be something called PML, which is a serious illness, but it could also be something else like Lyme disease, multiple sclerosis, or lymphoma. The doctor…	10.44	8.6	7.9	10.7	This scan of the brain did not show any problems that look like a ring. But there was an area in the left side of the brain that looked a little different. This could be caused by a few different things, like a virus called PML, Lyme disease, multiple sclerosis, or lymphoma. To find out what it is, the doctor wants to do another scan with a different machine called an MRI.	8.31	6.8	6.2	7.4	The doctors looked at a picture of the inside of the patient's body and noticed a small area that was not as bright as the other parts. This could be caused by a few different things, like a virus, a type of disease, or cancer. The doctors want to take another picture to find out more.	7.48	7	5.92	7.4	The doctor looked at a picture of the patient's brain and did not see any spots that looked like rings. They saw a small area that looked a bit different than the rest of the brain. This could be caused by a few different things, like a disease called PML, Lyme disease, multiple sclerosis, or lymphoma. To figure out what it is, the doctor wants to do a special picture of the brain called an MRI.	8.65	7.2	6.62	8.1
No evidence for intracranial abscess. Fluid level in the left maxillary sinus and mild mucosal thickening in bilateral ethmoid, sphenoid and frontal sinuses.	CT HEAD W/ CONTRAST	There is no infection in the brain, but there is a bit of extra fluid in the left cheek area and the sinuses in the forehead and around the nose are a bit thicker than usual.	16.62	13.8	5.41	14.8	There was no sign of a problem in the brain. But the doctor saw some extra fluid in the left side of the nose and some thickening in the nose on both sides.	7.81	5	3.88	4.5	The doctors looked at my head and didn't find any infection inside my skull. They did see some extra fluid in one of the air pockets in my face and some extra thickness in the air pockets on both sides of my face.	9.53	8.1	5.4	8.1	No signs of infection were found in the brain. The doctors found a bit of extra fluid in the left side of the nose and a small amount of extra thickening in both sides of the nose.	9.56	5.8	4.99	6.1	There was no sign of a problem inside the skull. There was some extra fluid in one of the sinuses in the nose and the walls of the other sinuses in the nose were a bit thicker than normal.	8.83	7.4	4.7	6.5	This means that there is no problem with the brain, but there is some extra fluid in the left side of the nose and the sides of the nose are a bit thicker than normal.	14	11	5	14	The doctors looked inside my head and found that there was no extra fluid or thickening in my sinuses.	11.81	8.3	8.07	8.9	The doctor looked inside your head and saw that there was no fluid in your left cheek area and only a small amount of extra stuff in the other parts of your head. That means there is no abscess, which is a kind of infection.	9.89	7.3	5.81	8.7
1. No change in appearance of abdominal aortic repair with no evidence for an aortoenteric fistula. Patent mesenteric arterial vasculature. 2. Left lower lobe opacity suggestive of pneumonia. 3. Mucoid impaction in the right lower lobe bronchi with atelectasis and a small effusion. 4. Stable ventral wall defect. 5. Stable stage IV left ischial tuberosity ulcer with sclerosis of the ischium likely…	CTA ABD & PELVIS	The doctors checked the repair of the large blood vessel in the stomach and saw that it was still okay and there was no connection to another organ. The blood vessels in the stomach were normal. There was a cloudy spot in the left lung that might be an infection. The right lung had some mucus that was blocking air from getting in and out, and a small amount of fluid. The hole in the stomach wall …	25.25	22.6	6.4	28.2	The repair to the large blood vessel in the abdomen looks the same as before, and there is no problem between the blood vessel and the intestine. The arteries that supply the intestine are working well. There is a cloudy area in the lower part of the left lung, which might be a sign of pneumonia. Mucus has built up in the right lower lung, causing it to collapse and some fluid to collect in the a…	10.32	7.2	6.27	9.2	The repair of the aorta in the abdomen looks the same and there is no sign of a connection between the aorta and the intestines. The blood vessels in the intestines are working properly. The left lower part of the lungs looks like it has pneumonia. The right lower part of the lungs has some mucus that is blocking the airways and making them smaller. The hole in the belly wall is still the same si…	25.82	23	8.08	28.6	The doctor looked at the abdominal area where the repair was done and there was nothing wrong with it. The blood vessels in the belly were working fine. The doctor saw a cloudy spot in the left lower part of the lung, which might be pneumonia. There was some mucus blocking the airways in the right lower part of the lung, and it was making it hard for air to get in. The area of the belly wall that…	14.48	11.8	5.82	14.3	The doctor looked at the repair of the main blood vessel in the abdomen and there was no problem with it. The other blood vessels around the intestines looked okay. There was a cloudy area in the lower left side of the lungs that looked like it might be an infection. Some of the tubes that take air to the right side of the lungs were blocked and the right side of the lungs was not working as well…	29.94	27.2	7.28	34.6	The abdominal aorta repair looks the same as before and there is no connection between the aorta and the intestines. The arteries that provide blood to the intestines are in good condition. The left lower part of the lungs looks like it has some kind of infection called pneumonia. There is a blockage in the right lower part of the lungs and it is making it difficult for air to get in. The wall of…	27.38	23.9	7.91	29.7	The repair to the big blood vessel in the belly looks the same as it did before and there is no sign of a hole between it and the intestines. The blood vessels that go to the intestines are working normally. There is a cloudy area on the left side of the lungs that might be an infection. The tubes in the right side of the lungs are blocked and the air around them has gone away. The wall of the be…	28.18	25.5	6	31.3	Doctors looked at the big blood vessel in the belly and didn't see any problems. The blood vessels in the belly were all working fine. Doctors saw something in the left lower part of the lungs that looked like pneumonia. There was some thick mucus in the right lower part of the lungs that made it hard to breathe and caused some parts of the lung to collapse. The hole in the belly wall stayed the …	13.37	11.8	7.67	14.4
1. Large right retroperitoneal hematoma, stable from the most recent examination performed today. No definite source of bleeding is identified. 2. Small bilateral pleural effusions with adjacent compressive atelectasis. The right pleural effusion measures slightly higher than simple fluid in Hounsfield units suggesting complexity . 3. Severe stenosis at the origin of the celiac axis. 4. Right che…	CTA ABD & PELVIS	You have some blood and fluid in your belly, a little extra fluid in your chest, and something that looks like a bruise on your chest wall. The doctors are not sure where the blood in your belly is coming from and want to keep an eye on it. They also want to keep an eye on the bruise on your chest wall to make sure it is getting better.	9.32	7.7	4.88	8.3	There is a big pocket of blood in the back of the body that has stayed the same size since today's exam. There is not a clear reason why the blood is there. There is also some extra fluid in the chest, and the right side has a little more than the left side. The celiac artery is very narrow. There is also a new spot of soft tissue on the right side of the chest that is 2.2 by 5.4 cm. It looks lik…	6	4.4	3.01	3.5	There is a large, stable area of blood in the back of the belly, but the doctors don't know where it came from. There is also a bit of water in the lungs on both sides, and one side has a bit of something else in it. There is also a narrowing of a blood vessel in the belly, and there is a new spot on the right side of the chest that is getting smaller. The doctors will want to keep an eye on it.	9.07	7	3.19	6.5	There is a large hematoma (blood clot) in the back of the body that is stable, but the doctor does not know where it came from. There is a small amount of fluid in the chest that is slightly different than normal fluid. There is a very narrow opening in the celiac axis. There is a new soft tissue lesion (tissue injury) in the right chest wall that may be getting better, so the doctor wants to kee…	8.2	6.6	5.57	7.9	I have a large amount of blood in my belly that is not getting bigger. There is a small amount of fluid in the spaces around my lungs that is making it hard for me to breathe. There is a tight spot around the start of an artery that goes to my belly. There is a bump on my chest that wasn't there before. It might be getting better, but my doctor wants to check it again.	6.16	4.6	4.12	4.3	There is a big pocket of blood in the back of the body that is not getting bigger. The doctors don't know where it came from. There is some extra fluid in the chest that is making the lungs not work as well as they should. The main blood vessel that goes to the stomach is very narrow. There is a new spot on the right side of the chest that is 2.2 x 5.4 cm. It looks like it could be a pocket of bl…	5.56	2.8	3.7	3.5	I have a large pocket of blood in my belly that looks the same as it did before. There is some extra fluid in my chest, and it looks a bit more complicated than just normal fluid. There is a blockage in one of my veins and a new lump in my chest that looks like it might be getting better. The doctors want to keep an eye on it.	7.57	5.4	3.48	4.7	There is a big, stable pool of blood in the back of the body that the doctor can't explain. There is a bit of fluid in both sides of the chest that is a bit different than normal. The celiac axis, which is a part of the body, is very narrow. There is a new spot on the right side of the chest that is 2.2 x 5.4 cm. It might be a healing bruise from a tube that was put in and taken out. The doctor w…	12.52	9.6	3.26	11
1. Evidence of bilateral pyelonephritis more pronounced on the right than the left without associated nephrolithiasis or hydronephrosis. 2. No other findings to suggest intra-abdominal infection.	CTA ABD & PELVIS	This means that there is an infection in both of my kidneys, but it is worse on the right side. There are no stones or swelling in the kidneys, and there is no other infection in my belly.	8.65	6	5.17	6.8	The images show that both kidneys have an infection, but the infection is worse in the right kidney. There are no stones or swelling in the kidneys. There is also no sign of infection anywhere else in the belly.	6.23	4.8	6.95	6	There is an infection in both kidneys, but it is worse in the right kidney. There are no stones or swelling in the kidneys and there is no other infection in the belly.	7.81	6.2	5.8	6.2	The test found that there is an infection in both kidneys, with the right kidney being more infected than the left. The test also found that there are no stones or extra fluid in the kidneys, and there is no other infection in the belly.	10.78	8.5	7.38	10	Doctors found that there was an infection in both of my kidneys, but it was worse in the right one. They also didn't find any stones or swelling in my kidneys. They didn't find any other signs of infection in my belly.	9.35	7.9	6.5	9	Doctors found that both of the kidneys in the body had an infection, and the infection was worse on the right side than the left side. There were no stones or extra fluid in the kidneys. The doctors did not find any other signs of infection in the belly area.	10.8	9.5	7.03	10.9	Doctors saw that both kidneys had an infection, but it was worse on the right side. They did not see any stones or swelling in the kidneys. There were no other signs of infection in the belly.	8.48	5.8	6.73	7.8	Doctors looked at the kidneys and found that the right one was more sick than the left one. They also looked for stones or water buildup but didn't find any. They didn't find anything else that could cause an infection in the belly.	6.65	4.1	7.24	6.6
Six month follow up to the left breast recommended. Note is made this is being dictated on the date of her six month follow up of previous as it is not clear if the original dictation was recorded. The films were checked out of our department and taken directly to Dr. Smith's office without initial review. BIRADS 3 - probably benign, but one or two more microcalcifications on the left, six month …	MAMMOGRAM (SCREENING)	At your last checkup, the doctor saw a few tiny spots that could be harmless, but wants to be sure. To make sure, the doctor wants you to come back in six months for another checkup.	7.2	5.6	5.28	6.8	At your last checkup, the doctor said that the pictures of your left breast showed some tiny calcium deposits. The doctor said these are probably nothing to worry about, but he wants you to come back for another checkup in six months to make sure everything is okay.	11.27	9.1	9	12	At your last visit, the doctor took pictures of your left breast. The pictures show some small spots that look like tiny white dots. The doctor thinks these spots are probably okay, but wants you to come back in 6 months for another checkup to make sure.	7.13	4.7	7.48	7.3	At this six month follow-up, the doctor looked at pictures of the patient's left breast. The pictures showed some tiny calcium deposits, which may be harmless. But the doctor wants to check again in six months to make sure everything is okay.	6.55	5.2	8.92	8.1	At the six month follow up, the doctor looked at pictures of the left breast. The pictures showed some small bits of calcium, and the doctor thought they were probably nothing to worry about. However, they wanted to check again in six months to make sure everything was okay.	8.15	6.1	8.58	8.5	At your last visit, the doctor took pictures of your left breast. They weren't sure if the pictures were saved, so they took more pictures just to be safe. The pictures showed some small spots that might be nothing, but the doctor wants to check again in six months to make sure everything is okay.	7.32	5.7	7.72	8.6	At my last appointment, the doctor looked at pictures of my left breast. They noticed a few tiny pieces of calcium, which are usually nothing to worry about. The doctor wants to take another look in six months to make sure everything is okay.	8.61	6.7	7.71	7.2	At your last doctor's visit, your doctor took some pictures of your left breast. They looked at the pictures, but didn't look at them very closely. They said that it looked like nothing was wrong, but they want to take another look in six months just to be sure.	6.52	4.9	6.78	7.3
Bilateral nodular opacities, likely benign, possibly cysts in the upper outer aspects of both breasts, right more than left, and a 6-month followup bilateral mammogram is requested. BIRADS category 3 - probably benign.	MAMMOGRAM (SCREENING)	The doctor looked at the X-rays of both of your breasts and saw some round spots that look like they might be harmless. The right breast had more of these spots than the left. The doctor wants to make sure that these spots stay harmless, so they want to take another X-ray of your breasts in six months to make sure that the spots are still okay.	8.92	6.1	6.74	9.4	There are two small, cloudy spots in both breasts. The right breast has more of them than the left. The doctor isn't sure what these spots are, but they think they are probably harmless. They want to take another look in six months just to be sure.	5.57	2	5.61	4.7	The doctors looked at pictures of my chest and saw some round, cloudy spots in my breasts. The spots are probably nothing to worry about, but the doctors want to take another look in 6 months to make sure.	8.83	6.2	6.96	8.5	The doctors saw some round shapes in both of your breasts. The right breast had more of these shapes than the left. The doctors think they are probably harmless, but they want to check again in 6 months to make sure. They gave this a "BIRADS category 3 - probably benign" rating.	6.69	4.7	6.83	6	The doctors think that there are some bumps in both of your breasts. They think that the bumps are probably harmless, but they want to make sure by having you come back in 6 months for another mammogram. The bumps are more in your right breast than your left. The doctors think it's probably not anything to worry about.	7.28	4.3	7.3	6.9	This means that there are some small, round, cloudy spots in both of your breasts. The right breast has more spots than the left one. The doctor wants you to get another mammogram in 6 months to make sure the spots are not anything serious. The doctor thinks the spots are probably not dangerous.	7.62	3.8	7.59	6.5	The doctor found some cloudy spots in both of my breasts. They think these spots are probably not dangerous, but want to check again in 6 months to make sure. They gave this a rating of 3 which means it is probably not dangerous.	6.79	4.3	6.14	5.8	Doctors used a special kind of picture called a mammogram to take a look at your breasts. They saw some small, round spots that might be harmless, like a cyst, but they want to check again in 6 months to make sure.	9.35	5.6	5.92	8.5
No radiographic evidence for malignancy. Hospital-RADS 2.	MAMMOGRAM (SCREENING)	The x-ray did not show any signs of cancer. The doctors are pretty sure that it is not cancer.	3.8	2.3	3.22	2.2	No signs of cancer were found in the x-ray. The doctors rate this as a 2 on a scale of 1 to 5, with 5 being the most serious.	7.18	4.2	0.75	1.6	There are no signs of cancer on the X-ray. The doctor is sure of this.	3	0.3	0.83	-0.2	The x-ray showed that there is no sign of cancer. The doctors gave it a score of two, which means that they are not worried about it.	5.4	2.7	4.23	4	This means that the doctors looked at pictures of the body, but did not see any signs of cancer. The hospital gave this a rating of 2, which means there is a very low chance of cancer.	7.4	5.8	5.28	6.7	This means that when doctors looked at pictures of your body, they did not see anything that looked like cancer. The doctors also gave your body a score of 2 on a scale that they use to measure how likely it is that you have cancer.	9.2	7.5	6.22	9.2	This means that when the doctors looked at pictures of your body, they did not see any signs of cancer. The hospital gave you a score of 2, which means that the doctors do not think you have cancer.	7.8	6.2	5.92	7.6	This means that when doctors used special pictures to look inside your body, they did not find any signs of cancer. The hospital gave this result a special number of 2, which means that it is very unlikely that you have cancer.	9.35	7.9	7.83	9.9
No evidence of malignancy. Bilateral fibroadenomas. Hospital-RADS 2 - benign findings.	MAMMOGRAM (SCREENING)	The x-ray did not find any signs of cancer. The x-ray showed two lumps in both breasts. The doctor thinks that these lumps are not dangerous.	3.48	2	5.41	3.9	The X-ray showed that there is no cancer. It also showed two lumps that are not cancer. The doctors say the lumps are not bad and the X-ray is normal.	4	2.5	3.69	2.6	The pictures from the x-ray did not show anything bad. The doctors found two lumps that are usually not dangerous. The doctors say that the lumps are not dangerous.	5.26	3.5	7.63	5.5	The test showed that there are no bad or dangerous growths. There were two lumps that are usually not dangerous, called fibroadenomas. The doctor said these lumps are not a cause for concern.	6.82	4	8.8	6.8	The doctors looked at my body and could not find any signs of cancer. They did find two lumps that were called fibroadenomas. The doctors said these lumps were not dangerous.	5.41	3.8	7.63	5.6	This means that a doctor looked at your body and did not find anything bad like cancer. They did find some lumps that are called fibroadenomas, which are not dangerous. The doctor gave these findings a rating of 2, which means that they are not bad.	6.99	4.5	7.24	7.1	The doctors looked at me and found two lumps in my breasts. They checked them carefully and said that they were not cancer. They called them fibroadenomas. The doctors said that I was okay and that the lumps were not anything to worry about.	6.22	2.9	7.11	5.3	This means that the doctors looked at the body and did not find anything bad, like cancer. They found two fibroadenomas, which are lumps made of breast tissue. The doctors said that these lumps are not dangerous and do not need to be treated.	6.79	5.5	7.71	7.2
1. Diffuse iron deposition in the liver, spleen, and bone marrow consistent with multiple prior blood transfusions. 2. Left lower lobe consolidation and/or atelectasis. 3. Left pleural effusion. 4. Right lower lobe infiltrate. 5. Lung nodule in the right middle lobe. 6. Ascites. 7. Small kidneys bilaterally with poor corticomedullary differentiation. 8. Hiatal hernia.	MR ABDOMEN W/CONTRAST	The doctor saw signs that your body has had a lot of blood transfusions in the past, and this has caused iron to build up in your liver, spleen, and bone marrow. The doctor saw a problem in your left lower lung that could be either a blockage or a collapse. The doctor saw fluid around your left lung. The doctor saw an issue in your right lower lung. The doctor saw a small spot in your right middl…	43.97	41.1	7.63	52.8	The radiology test showed that there is too much iron in the liver, spleen, and bone marrow, which could be from getting too many blood transfusions. The left lower part of the lungs was not working as well as it should, and there was some fluid in the space around the lungs. The right lower part of the lungs had an infection, and there was a small spot in the right middle part of the lungs. Ther…	10.31	7.6	6.8	10	The body has too much iron in the liver, spleen, and bone marrow, which is likely because of many blood transfusions in the past. The left lower part of the lung is not working as well as it should and there is extra fluid in the area around the lung. There is a spot in the right middle part of the lung that looks different from the rest. There is extra fluid in the belly. The kidneys are small. …	35.26	32.5	7.39	41.6	The radiology finding shows that the person has had a lot of blood transfusions, which has caused iron to build up in their liver, spleen, and bone marrow. There are also changes in the person's lungs, including a spot in the left lower lobe, some fluid in the left side, a spot in the right lower lobe, and a small nodule in the right middle lobe. There is also a build-up of fluid in the stomach a…	12.53	10.6	6.97	12.7	The iron in the patient's liver, spleen, and bone marrow shows that they have had a lot of blood transfusions in the past. The left lower part of the lungs is not working properly and there is air in the space around the lungs. There is extra fluid in the space around the right lung. There is a small lump in the right middle part of the lungs. There is extra fluid in the belly. The kidneys are sm…	38.45	35.2	7.8	45.5	Iron from past blood transfusions is stuck in the liver, spleen, and bone marrow. The left lower part of the lung is bigger than normal or not working properly. There is extra fluid in the space between the lungs. There is an infection in the right lower part of the lung. There is a small lump in the right middle part of the lung. There is extra fluid in the belly. The kidneys are smaller than no…	37.72	35.2	8.32	44.4	Iron was found in the liver, spleen, and bone marrow from getting a lot of blood transfusions. The left lower part of the lung was not working properly and had air that was stuck in it. There was extra fluid in the left side of the chest. There was a strange spot in the right lower part of the lung. There was a small lump in the right middle part of the lung. There was extra fluid in the belly. B…	38.84	35.6	7.1	45.5	Too much iron in the liver, spleen, and bone marrow because of getting a lot of blood transfusions. Part of the left lung is not working properly. Fluid in the left side of the chest. Infection in the right side of the lung. A small lump in the right middle part of the lung. Fluid in the belly. Kidneys that are smaller than usual and don't work as well. A hernia in the stomach.	16.42	14.2	7.03	17
1. Large, heterogeneous pancreatic head mass with SMV involvement. This is consistent with known carcinoma. 2. Hepatic cyst in segment VII. No evidence of hepatic metastases. 3. No intra-abdominal collection.	MR ABDOMEN W/CONTRAST	The doctors found a large, uneven lump in your pancreas that is likely a type of cancer. The lump has also spread to a nearby blood vessel. The doctors also found a cyst in your liver, but it doesn't look like the cancer has spread there. The doctors did not find any other lumps or collections of liquid in your belly.	12.86	11.6	7.44	14	Doctors saw a large, different-looking lump in the head of the pancreas that had spread to the blood vessel nearby. This looks like cancer. There is a pouch of fluid in part of the liver. There are no signs that the cancer has spread to the liver. There is no fluid or other signs of sickness in the belly.	7.88	7.4	6.62	8.4	Doctors found a big, uneven-looking lump in the head of the pancreas that had spread to the main blood vessel that carries blood to the stomach. This is usually caused by cancer. There is a bubble-like structure in a part of the liver called segment VII. The doctors don't see any signs that the cancer has spread to the liver. There are no other collections of fluid in the abdomen.	10.46	8.8	8.48	11.5	The doctor saw a big, uneven lump in the head of the pancreas that has spread to a nearby blood vessel. This is usually a sign of cancer. The doctor also found a fluid-filled sac in the liver. There was no sign that the cancer had spread to the liver. There was no other fluid buildup in the belly.	8.56	7.4	5.8	7.7	Doctors found a big, mixed-up lump in the head of the pancreas that was connected to a blood vessel. This lump was most likely cancer. There was a fluid-filled sac in the liver, but no signs that the cancer had spread to the liver. There were no other collections of fluid in the belly.	6.88	5	6.49	5.8	Doctors found a big, mixed-up lump in the head of the pancreas that was connected to a blood vessel. This lump is most likely a type of cancer. There was a cyst in the liver in a specific area. The cyst did not spread to other parts of the liver. No fluid was found inside the belly.	7.12	4.1	4.69	4.6	Doctors found a big and different kind of lump in the head of the pancreas that was connected to the blood vessels. This lump was most likely cancer. There was a sac of fluid in the liver, but no signs that the cancer had spread to the liver. There was no fluid buildup in the belly.	11.91	10.7	6.33	11.9	Doctors found a big, mixed up mass in the head of the pancreas that is probably cancer. There is a cyst in the liver in a certain area, but no other cancer cells. There is no fluid or other stuff in the belly.	18.13	16.5	5.71	18.6
Slightly limited study by motion degradation however, the venous drainage of the neck including both IJ, and subclavian veins including the SVC are patent.	MR CHEST ANGIOGRAM	The pictures of the veins in your neck were a little blurry because of movement, but the doctors can still see that the veins are open and working properly.	12.98	11.1	8.48	13.8	The radiologist looked at the veins in the neck and saw that they are clear and working well.	9.42	6.8	6.61	7.4	The pictures taken of the neck showed that the veins were open and working properly.	8.67	5.6	8.81	8.1	The pictures taken of the veins in the neck show that they are open and the blood is flowing through them normally.	10.62	7.2	7.25	9.7	The veins in the neck, including the two big ones (IJ and subclavian veins) and the small one (SVC), are open and working, but the movement of the neck is a bit limited and it affects the study.	18.36	13.4	6.05	17	This means that there is a slight decrease in movement, but the blood vessels in the neck, including the two jugular veins, the subclavian veins, and the superior vena cava are still able to carry blood away from the head.	19	16.5	9.12	20.1	The veins in the neck that carry blood away from the brain are open and working, even though the study of movement was not as detailed as it could have been.	12.4	9.5	6.69	13.4	Your body has veins that carry blood away from your head. The veins in your neck, like the Internal Jugular and Subclavian veins, are open and working properly so blood can move away from your head.	10.53	6.8	8.06	8.9
Short-term stability of right temporal and parietal metastatic lesions. No evidence of new metastatic foci. Study for surgical planning.	MR HEAD W/ CONTRAST	The doctors looked at the spots on your head that had cancer in them. They stayed the same size, so the doctors can plan your surgery. They also looked to make sure that there were no new spots with cancer.	5.32	2.6	5.5	4.9	The doctors looked at pictures of the patient's brain to check if the cancer had spread. The cancer in the right side of the brain had stayed the same and had not spread to any other parts. The doctors are using this information to plan for surgery.	7.13	4.7	6.96	6.8	The doctors looked at the tumors in your head and they stayed the same. They did not get bigger or smaller. The doctors are looking at the tumors to help them plan a surgery.	4.52	3	5.08	3.8	The doctors looked at the tumors in the right side of the head. The tumors did not get bigger or move around. The doctors are now looking at the tumors to plan for surgery.	4.52	3	4.74	3.5	Doctors did an imaging test to look at some cancer spots in the right side of my head. They saw that the spots were not growing or shrinking, so they stayed the same. They also did not see any new spots. The doctors are using this information to plan a surgery.	5.9	3.6	5.26	4.4	This means that doctors looked at some parts of the body that had cancer in them and saw that the cancer had not changed or moved. They will use this information to decide if surgery is the best way to help the patient.	9.53	7	6.33	8.7	Doctors looked at a person's brain to see if there were any spots that were caused by cancer. They found some spots in the right side of the brain, but they did not get bigger or move. This information was used to plan for surgery.	6.89	4.4	5.56	5.7	This means that doctors looked at a person's body to see if there were any extra growths in the right side of their head and neck. The growths stayed the same, so the doctors don't need to worry about them getting bigger. They looked at this to help plan an operation.	7.58	5.2	6.55	7.2
1) Increased intensity seen within the left lentiform nucleus extending into the posterior limb of the internal capsule with a larger area seen on the diffusion weighted sequence extending to the left atrium. This is consistent with an evolving subacute infarct. 2) There is decreased flow in the M1 branches of the middle cerebral arteries bilaterally consistent with a stenosis on each size, moder…	MR-ANGIO HEAD	There is a change in the left side of the brain that is getting bigger and is seen on a special type of scan. This change could be a sign of a stroke that is starting to happen. The blood flow to the middle part of the brain is not as strong as it should be on both sides, which could mean that the blood vessels in that area are too narrow.	14.4	11.4	4.83	14.3	The radiology finding shows that there is something going on in the brain. On the left side, there is a bigger area that is not normal and is likely caused by an injury. There is also a problem with the blood flow in the middle of the brain, which is blocking the blood from getting to the brain. This could be causing the injury and could be causing other problems.	7.57	6.6	6.55	7.3	There is an area of the brain that is not working as well as it should on the left side, and it is getting worse. This could be a sign of a stroke. The blood flow to the brain is not as strong as it should be on both sides, and this could mean that there is a blockage in the arteries that bring blood to the brain.	14.19	10.7	4.13	12.8	The doctors saw something in your brain that looks like an injury. It looks like something is blocking the blood flow in the middle part of your brain. This could be from an injury that happened recently.	6	4.5	7.7	6.1	There is a bigger spot in the left side of the brain that looks different when looked at in a special way. This could be from a stroke that happened recently. The blood flow to the left and right sides of the brain is not as strong as it should be, which could be from a blockage in the blood vessels.	12.86	9.3	5.93	12.5	The left side of the brain has an area that is bigger than normal and is not working as it should. This could be a sign of a problem that is getting worse. The blood flow to the middle of the brain is not as strong as it should be on both sides. This could be a sign of a blockage that is not very big.	8.8	6	3.31	6.6	The left side of the brain has an area that looks bigger than usual on special pictures. This could be a sign of a stroke that happened recently. The blood flow in two of the main arteries that supply the brain is lower than normal, which could mean that the arteries are blocked.	12.11	10.1	7.67	12.2	The left side of the brain has an area that looks bigger on some pictures. This might be a sign of a problem that is in the middle of happening. The blood flow to the middle part of the brain is lower on both sides, which might mean that the blood vessels are narrowed on both sides.	12.1	9.7	5.81	11.7
1) Two foci of restricted diffusion involving the right lenticular nucleii abutting the posterior limb of the right internal capsule, and the left posterior parietal lobe suspicious for areas of subacute infarction. 2) 40 to 50% stenosis involving the distal basilar artery. 3) Suspected small 4 mm aneurysm of the basilar tip vs. prominence of its distal portion due to proximal atherosclerotic dis…	MR-ANGIO HEAD	There are some areas in your brain that are not getting enough blood, which can be a sign of a stroke. There is also a small bulge in a blood vessel in your brain, which could be a sign of a problem. The pictures of your brain were a little blurry, so more tests will be needed to make sure everything is okay.	8.4	6.8	4.99	7.6	This radiology finding suggests that there are two areas of the brain that may have had a small stroke. There is also a blockage in the basilar artery, which is a major blood vessel in the brain. There is also a possible small aneurysm in the basilar tip, which is a bulge in the artery wall. Lastly, there is some mild enlargement of the carotid artery. The image was not clear enough to get a full…	9.65	7.1	7.25	8.4	The scan of your brain showed two small areas that were not getting enough blood, which may be signs of a small stroke, and a blockage in the basilar artery. There was also a possible small aneurysm at the end of the basilar artery. The scan also showed that the left internal carotid artery was a bit bigger than normal. The scan was not very clear because of movement, so it is important to get an…	9.35	7.9	7.43	9.6	The radiology test showed two areas in the brain that are not working like they should. There is also a blockage in a blood vessel in the brain that may be caused by fatty material. There is also a small bulge in the same blood vessel that might be an aneurysm. There is also a widening of another blood vessel in the brain. The test was not as clear as it could have been because of movement. It is…	7.33	5.6	5.73	5.5	The doctor found two small areas in the right and left sides of the brain that may have been hurt recently. They also found a blockage in a blood vessel in the back of the brain. The doctor also noticed a small bulge in a blood vessel in the brain that might be caused by a weak spot or by a buildup of plaque. Lastly, the doctor noticed that the blood vessels on the left side of the head were slig…	8.55	6.5	5.69	7.8	The doctor found two small spots in the brain that may have been caused by a lack of blood flow. They also found a blockage in a blood vessel in the back of the brain that was about 40-50% blocked. They also saw a small bump on the end of another blood vessel that may have been caused by a buildup of plaque. Lastly, they saw that the blood vessel in the front of the brain was slightly wider than …	8.08	6.4	5.69	7.7	The doctors found two small spots in the right and left parts of the brain that might be signs of a past injury. The doctors also found that the main blood vessel in the back of the brain was partly blocked and there was a small bulge in the tip of it that might be a problem. The main blood vessel going to the front of the brain was a bit wider than normal. The pictures were not very clear becaus…	9.4	7.7	5.81	9.1	The doctor found two areas in the brain that may have been injured, a blockage in the basilar artery, and a small bulge in the carotid artery. The picture was not clear because of some movement, so the doctor wants to look at it again to make sure.	9.6	7.9	6.68	10.3

## Sheet: Data Table 2
AAA	Condition	Report	Simplify	Prompt A	Prompt B	Prompt C	Prompt D	Prompt E
CT	Impression: L3 burst fracture with 50% loss of vertebral body height and 7 mm retropulsion of a posterior inferior fracture fragment causing severe spinal canal narrowing but better assessed on prior MRI. 1.3 cm indeterminate left lower renal pole lesion, could be hemorrhagic cyst. Recommend further evaluation with nonemergent renal ultrasound.	13.8675	12.1125	5.0525	6.365	6.1025	6.26	6.675
CT	Degenerative changes without acute fracture or malalignment.	15.3925	19.7675	7.865	5.845	6.045	8.955	9.8325
CT	Impression: No fracture or malalignment. Re-demonstration of ill-defined soft tissue mass in the lower neck abutting the left lobe of the thyroid, grossly unchanged in size as compared to CT neck previously.	10.1825	10.5425	7.4025	6.4375	4.065	6.285	4.995
CT	No evidence of pulmonary embolism or aortic abnormality.. Unchanged appearance of a lung mass in the left lower lobe and of a prominent nodule in the middle lobe compared to before. Interval decrease in size in the prominent mediastinal lymph nodes, notably the ones in the prevascular station. Nonspecific small ground-glass opacity in the left upper lobe. Large multinodular goiter, overall unchan…	11.1225	6.0175	4.925	4.9425	4.1825	5.9075	2.9975
CT	Impression: No acute intracranial abnormality or intracranial mass effect is identified on noncontrast CT head. Unremarkable head CTA. No aneurysm is identified.	11.945	7.5175	6.68	3.79	4	4.0825	6.08
CT	Impression: Stable parenchymal hematoma centered in the left insula with stable intraventricular extension. Slight interval increase in the mild surrounding edema. 4 mm left-to-right shift of midline structures. Focal, moderate stenosis of the mid P1 segment of the left posterior cerebral artery. Diffusely irregular appearance of A2 segments of bilateral anterior cerebral arteries. Given the pati…	14.0425	9.9575	6.0975	5.6425	9.7625	6.9825	4.805
CT	No evidence of intrathoracic malignancy. Coronary atherosclerosis.	24.4	8.7075	7.7475	8.935	4.6125	5.3975	6.085
CT	No pulmonary emboli. Mild centrilobular, paraseptal emphysema. Improved bronchial wall thickening, resolved mucous plugging. No consolidations.	16.5625	7.6025	4.1925	4.0375	3.665	5.575	4.295
CT	No evidence of pulmonary embolism or aortic dissection.	12.115	12.115	10.9525	4.8175	6.98	5.1025	5.3875
CT	No acute intra-abdominal process. Normal appendix. No evidence of cholecystitis.	15.485	8.98	7.1675	5.745	6.36	6.635	8.3475
CT	No acute intracranial hemorrhage.	16.4875	7.11	4.895	4.895	4.04	5.4875	5.1125
CT	Impression: No acute findings in the abdomen or pelvis. Hepatosplenomegaly.	8.4525	8.8775	6.41	4.24	4.5075	6.295	5.7725
CT	No evidence of metastasis in the abdomen or pelvis.	8.23	5.7675	5.9325	5.1075	8.3475	7.1575	6.5875
CT	No acute intracranial process.	10.55	9.3925	5	5.4725	6.4275	4.6325	5.9925
CT	Impression: Abdominal aortic aneurysm sac with 3 sites of endoleak, likely type 2, is unchanged compared to before.	10.0325	10.9975	5.9375	6.99	7.915	5.1325	6.6175
CT	Impression: Severe narrowing of the right brachiocephalic/SVC stents at the confluence of the right subclavian vein and internal jugular vein, essentially unchanged in appearance from prior examinations. The SVC portion of the stent is patent and reconstitutes via prominent surrounding venous collaterals. The bilateral internal jugular veins from the level of the jugular fossa to the supraclavicu…	16.7975	12.6675	5.69	6.445	5.8875	7.7825	9.665
CT	No acute intracranial hemorrhage or mass effect.	11.4425	6.06	5.3425	7.2975	4.38	6.0675	7.9125
CT	Right frontal soft tissue swelling without underlying fracture. Lucencies in several mandibular teeth may be post-traumatic in etiology or due to dental disease.	12.5675	10.1625	4.71	6.755	6.6275	7.45	8.3375
CT	Impression: Segmental colitis of the descending colon, either infectious, inflammatory, or ischemic in etiology. Fibroid uterus.	18.9875	11.5875	7.73	6.8625	8.79	8.545	10.09
CT	Impression: No evidence of obstruction. Stable positioning of percutaneous gastrostomy tube within the distal stomach. No significant change in ill-defined wall thickening and surrounding inflammatory changes about the duodenum in the region of the patient's known primary cancer nor in intra-abdominal soft tissue nodules. Suspected metastatic lesion within hepatic segment V has slightly increased…	14.2825	12.5825	5.2675	4.0025	4.17	5.5825	5.2075
CT	Impression: Diffuse consolidative, nodular, and ground-glass parenchymal opacities in the bilateral upper lobes with associated interlobular septal thickening, appears slightly increased in nodularity compared to previous imaging and may be related to an underlying infection. Some disease progression not excluded. Recommend close attention on follow-up imaging to assess for resolution/interval ch…	17.09	12.1375	5.81	4.5575	4.7475	4.13	3.8325
CT	Impression: Redemonstration of multiple osseous lesions concerning for metastases within T11, L1 and L2 as well as soft tissue changes at the L1/L2 and L2/L3 right-sided neural foramina, which are better characterized on the recent MRI and are described above. Common biliary ductal dilatation to 9 mm of unclear etiology. If deemed clinically appropriate, a nonurgent MRCP could be performed for fu…	14.0525	10.1925	4.6725	6.235	5.33	4.46	5.8225
CT	Impression: Previously-seen soft tissue stranding and narrowing of the proximal superior mesenteric artery has markedly improved with only trace soft tissue stranding surrounding the proximal SMA, with a normal caliber vessel. Additional branch vessels arising from the abdominal aorta remain normal in size and appearance.	17.05	13.92	5.8175	9.6575	7.4125	5.92	7.7475
CT	Impression: Cirrhotic liver morphology with no focal liver lesions demonstrated. Patent TIPS. Splenomegaly. Cholelithiasis. Diverticulosis.	22.025	12.4975	5.5225	6.33	4.6775	5.4225	12.015
CT	No appreciable emphysema. No lung nodules.	10.845	8.375	1.7675	1.385	6.425	2.7925	2.1925
CT	Small subarachnoid hemorrhage in the posterior right frontal lobe, minimally more prominent since the outside study.	16.3575	13.8875	4.925	3.5075	3.6175	6.0475	3.37
CT	Interval decrease in size in the soft tissue component of the left upper lobe aspergilloma with overall unchanged cystic lesion Interval development of new right lower lobe pulmonary nodules that should be reassessed in 3 months Chronic bronchitis Minimal improvement in the right middle lobe opacities	22.9225	9.1025	7.2875	7.0775	8.5325	4.3825	6.7175
CT	Impression: Enlarged ventricles are unchanged in size. No intracranial hemorrhage or mass effect.	11.2425	7.0325	7.1675	8.6925	6.35	9.025	8.9175
CT	Unchanged appearance of mixed sclerosis and lucency involving the bones of the skullbase, worrisome for metastatic disease. Within the limitations of a noncontrast CT, no apparent change in the appearance of the left middle cranial fossa extra-axial mass, presumed to be a meningioma. No change in left frontal edema apparently arising from the meningioma.	13.58	11.8975	5.275	8.42	6.205	6.2425	6.0675
CT	Stable postsurgical and post radiation changes to the right breast. Stable postsurgical changes to the left breast. No evidence of axillary or subpectoral adenopathy. Stable size morphology and density of the left upper lobe lesion and the nodular opacity adjacent to the fiducial marker in the left lower lobe, consistent with evolving post radiation changes. No new pulmonary nodules. Continued fo…	11.61	8.58	6.545	5.07	6.9575	6.3875	7.95
CT	No subdural seen on the current examination. No evidence of dural venous sinus thrombosis.	11.0175	12.185	8.6375	6.915	8.905	8.0175	4.6825
CT	No evidence of pulmonary embolism or aortic abnormality. Large heterogeneous left adrenal mass measuring up to 5 cm. Recommend MRI of the adrenal gland for further evaluation. Incidentally noted is a 6 mm hypodense right thyroid nodule, for which no imaging follow-up is required. Moderate centrilobular emphysema.	11.7125	10.225	5.22	4.4525	4.3125	4.9725	5.5475
CT	Impression: Diffuse soft tissue stranding in the anterior chest wall adjacent to the sternotomy with dehiscence of the overlying skin and diastasis of the manubrial margins at the level of the three most superior sternotomy wires. No drainable fluid collection. Diffuse nodular peribronchovascular opacities in the throughout the lungs, possibly representing sequela of aspiration or infection. A 4 …	15.15	10.1925	6.365	5.655	6.0525	5.73	7.3075
CT	Impression: New 4.4 cm left iliacus muscle hematoma. No active extravasation. Small bilateral pleural effusions with associated compressive atelectasis are grossly unchanged since previous imaging. Status post partial small resection with intact anastomosis. Limited without oral contrast, but within these limitations, no evidence of a anastomotic leak. Trace nonspecific pelvic free fluid. Multipl…	13.5475	9.1325	7.67	2.8125	8.465	7.14	4.83
CT	Multilevel degenerative changes but no evidence of fracture. Nonhemorrhagic bilateral pleural effusions, large on the right, moderate on the left, increased from the prior chest CT.	14.175	16.035	7.805	4.33	7.1175	7.805	8.1475
CT	Essentially unremarkable chest CT with interval resolution of previously seen ground-glass opacities in the right lower lobe.	18.2325	11.17	3.675	4.2325	4.605	4.6875	3.8925
CT	Impression: Overlying hardware streak artifact limits examination. Within limits of study, no evidence of acute intracranial hemorrhage or fracture. Within limits of study, no definite evidence of acute large territorial infarct or edema. Please note MRI of the brain is more sensitive for the evaluation of acute infarct, intracranial edema, or intracranial metastatic disease. Paranasal sinus dise…	12.3975	15.22	6.17	7.265	4.4325	7.59	4.3475
CT	Impression: No evidence for acute intracranial abnormalities. Left anterior cingulate gyrus hypodensity corresponding to biopsy-proven glioma is again demonstrated. Small amount of aerosolized secretions in the left middle ethmoid air cells. Please correlate with any associated acute inflammatory/infectious symptoms.	17.04	11.9525	8.6725	8.5225	5.7775	5.495	5.64
CT	Impression: Status post Whipple procedure with overall interval decrease in fluid tracking along the anterior pararenal fascia and slightly decreased peripancreatic fluid. The peripancreatic fluid surrounding the remnant pancreatic body and tail appears more organized compared to prior exam. Tiny foci of gas within the peripancreatic collection may be related to the drain, a leak, or infection.	15.17	15.0725	6.945	6.4575	9.085	6.475	7.11
CT	Increased vasogenic edema in the left frontotemporal lobes as well as the internal capsule and left periventricular white matter is concerning for disease progression. No hemorrhage. Consider MRI to further assess.	14.705	13.6925	6.2625	6.505	5.1075	5.4775	6.505
CT	Impression: Acute nondisplaced fracture through the occipital bone extending to the right skullbase, closely approximating the right jugular foramen. Consider CTV if there is concern for venous injury. No acute cervical fracture. Severe multilevel degenerative changes. Anterolisthesis seen and retrolisthesis of C4 on 5 likely chronic and degenerative though clinical correlation advised.	13.7825	11.005	3.735	4.625	3.395	4.52	4.435
CT	Unremarkable postoperative changes in the left upper lobe. 1 nodule in the right lower lobe is denser than before attention in followup studies is recommended Other lung nodules are stable. No new lung nodules identified	9.9225	7.6675	4.6225	4.13	4.6	4.645	4.725
CT	Impression: Study is limited secondary to patient body habitus and dental streak artifact. Within limits of study, no evidence of cervical spine fracture.	10.7725	11.6475	10.1175	8.9625	7.68	7.6825	6.2725
CT	Impression: No acute intracranial abnormality including no hemorrhage or acute fracture. Paranasal sinus disease with evidence of chronic sinusitis of the right sphenoid sinus and redemonstration of hyperdense components within the sinus which may reflect inspissated secretions or fungal colonization.	18.5775	13.48	6.64	6.215	6.825	6.675	6.53
CT	There is no evidence of acute intracranial hemorrhage. The area of ischemia detected on the prior MRI of the brain involving the left cerebellar hemisphere, and left side of pons are not clearly seen in the current exam, if there is concern for new acute or subacute ischemic changes, correlation with MRI of the brain is recommended if clinically warranted.	15.765	10.515	6.075	5.98	4.9425	4.52	7.765
CT	Impression: Interval improvement in widespread ground-glass opacities, favoring improving infection over acute exacerbation of idiopathic pulmonary fibrosis. Stable appearance of known interstitial lung disease, with CT features compatible with UIP.	20.2625	18.5675	7.2925	8.75	6.5375	6.995	9.7125
CT	Impression: No evidence for acute intracranial process. Chronic right cerebellar hemisphere infarction is better characterized on recent MRI examination. Status post pipeline embolization of a right sided aneurysm without evidence of residual aneurysm filling. No additional sites of aneurysm are identified. Multifocal partially calcified atherosclerotic disease predominantly involving the bilater…	16.2625	16.32	9.355	6.4875	5.3475	7.0425	8.5775
CT	Impression: There is no acute intracranial abnormality on noncontrast head CT. Specifically no intracranial hemorrhage. No evidence for acute calvarial fracture. Near complete opacification of the sphenoid sinus with hyperostosis, compatible with sequela of chronic sinusitis, unchanged from prior examination. The material is slightly hyperdense, which may represent inspissated secretions versus f…	17.06	9.7475	8.8775	6.1075	14.3475	6.055	5.6175
CT	Impression: No aneurysms. Patent circle of willis. Patent vasculature in the neck with no evidence of internal carotid artery stenosis by NASCET criteria. No acute intracranial hemorrhage or abnormality.	11.67	11.3225	6.6825	8.5425	7.47	7.1425	5.61
CT	Impression: No evidence of pulmonary embolism or aortic abnormality. Evaluation of the subsegmental branches of the pulmonary arteries is limited by respiratory motion. Compared to the most recent prior exam, there is worsening left lower lobe consolidation with a new pleural effusion that is concerning for pneumonia. Known widely metastatic disease including mediastinal lymphadenopathy, right ch…	16.315	16.03	7.455	9.215	10.76	10.4775	9.595
CT	Impression: Limited study as described. Within limits of study, no acute intracranial abnormality. Please note MRI of the brain is more sensitive for the detection of acute infarct. Atrophy, probable small vessel ischemic changes, and atherosclerotic vascular disease as described. Minimal paranasal sinus disease and trace nonspecific left mastoid fluid.	12.3575	13.68	7.8775	6.3375	6.06	7.655	7.2375
CT	5 mm right upper lobe cavity and two 3 mm solid right lung nodules, all unchanged since previous imaging are unlikely to be active. Repeat chest CT scan in twice the previous surveillance interval, one year, would be reasonable. Large hiatus hernia. Benign paravertebral posterior mediastinal cyst. Atherosclerotic calcification, including head and neck and coronary arteries. Pulmonary granulomata.…	12.765	15.0475	6.055	7.185	6.335	4.6725	6.315
CT	Impression: No acute intracranial abnormality. No evidence acute intracranial hemorrhage Age indeterminate right nasal bone fracture, as described. Global volume loss and probable microangiopathic changes, with nonspecific prominence of extra-axial spaces overlying bilateral frontal lobes. Mild soft tissue swelling overlying the left posterior parietal scalp. Paranasal sinus disease, as described.	15.5425	8.6975	5.51	5.41	5.27	5.2075	4.62
CT	No evidence of collecting system stones or pyelonephritis. 1.7 cm right adrenal fat containing nodule, likely a small myelolipoma or adenoma. Extensive atherosclerotic calcifications involving the abdominal aorta and major branches.	14.75	10.83	5.935	8.565	6.065	5.7825	7.3
CT	Impression: L1 anterior superior endplate fracture with less than 20% height loss and mild fat stranding is likely an acute fracture. Correlate with point tenderness. Multiple hyperdense cystic lesions in the kidneys (predominantly in the left) measuring up to 4 mm, which may represent hemorrhagic cysts. These may be further evaluated with nonemergent ultrasound. No evidence for high-grade spinal…	13.0125	14.1525	5.005	4.45	3.615	5.395	4.7975
CT	Hepatic cirrhosis. No concerning hepatic mass. Post cholecystectomy. Bilateral nonobstructive renal stones, measuring 3 mm in the left kidney and 1 mm in the right.	12.7625	10.5725	6.215	4.67	8.2075	6.475	5.0175
CT	Impression: Grossly unchanged appearance of uncomplicated sigmoid diverticulitis. No interval development of fluid collection concerning for abscess formation. Status post gastric bypass surgery with multiple ventral abdominal wall defects and small nonobstructing paraumbilical Richter's hernia involving small bowel.	19.475	18.0925	10.17	13.4675	10.9725	6.925	9.6725
CT	Apparent nondisplaced deformity of the nasal tip and right nasal bone is likely chronic. Correlation with tenderness is recommended to exclude acute fracture. Otherwise, no acute intracranial hemorrhage or calvarial fracture.	13.9025	9.7275	4.7125	3.695	6.295	4.6525	4.24
CT	No evidence of pulmonary embolism or aortic abnormality.	13.0125	10.2825	6.76	6.85	7.0875	8.7475	6.33
CT	Impression: Multiple bilateral foci of traction bronchiectasis, ground-glass opacity, and central consolidative components most severe in the left lower lobe and inferior segment of the right upper lobe. This could reflect multifocal pneumonia. Mild emphysema. Tracheobronchomalacia. Mild mediastinal lymphadenopathy, likely reactive. This preliminary report was reviewed with Dr. Smith radiologist.	17.4775	19.61	9.45	6.7075	5.2375	8.945	6.27
CT	Impression: Dynamic trachea evaluation demonstrates similar findings in the lower trachea and improved findings in the upper trachea compared to prior study, as described above. Interval progression of right upper lung course nodularity with septal thickening which is presumably structural in nature given history of tracheobronchoplasty common does not appear infectious or malignant nature.	18.9725	16.8675	6.99	8.395	9.6025	6.8025	8.2225
CT	Impression: No evidence of fracture. Mild cervical spondylosis.	12.4425	16.59	1.9875	3.475	4.71	3.6625	3.5825
CT	No acute intracranial process or fracture.	9.535	7.33	4.45	7.8375	5.4025	4.855	5.98
CT	Impression: No evidence of acute intracranial hemorrhage. Overall stable appearance a large right cerebellar infarct without evidence of hemorrhagic transformation. Unchanged partial effacement of the fourth ventricle.	16.5025	13.625	6.8825	6.0375	4.2875	6.5275	6.36
CT	Mild hyperemia of the terminal ileum, could reflect mild ileitis. No associated obstruction. Small bilateral pleural effusions and bibasilar atelectasis.	14.86	9.9725	7.035	6.695	8.065	6.5425	6.53
CT	Impression: Diffuse marrow infiltration as detailed with multiple areas of moth-eaten appearance and severe cortical thinning, especially in the distal left femur. No current fracture is identified, however, these sites of cortical thinning may be susceptible to future fracture. Prominence of veins especially in the left lower extremity. This may be due to venous insufficiency, although a proxima…	12.86	12.27	6.2125	5.4625	5.1125	6.1925	5.995
CT	Impression: No evidence of local recurrence or distant metastatic disease in the abdomen or pelvis. Unchanged 1.9 cm right renal artery aneurysm. Endovascular treatment of this aneurysm is recommended.	10.1225	9.095	8.3425	6.2125	5.9875	6.145	5.8125
CT	Impression: No evidence of pulmonary embolism or acute aortic abnormality. Small right and possibly partially loculated left pleural effusions with associated bibasilar atelectasis. Lytic and sclerotic lesions throughout the thoracic spine concerning for metastases in this patient with known history of malignancy. Incompletely characterized hepatic lesions as described above, also concerning for …	16.685	15.5	5.8075	6.97	6.1625	7.7825	6.555
CT	No evidence of active intrathoracic malignancy or infection. Coronary artery calcification generally severe, especially LAD and proximal right. Moderate aortic valvular calcification is heavy enough to be hemodynamically significant but often benign in patients of this age. Pulmonary hypertension. Stable moderate pulmonary artery enlargement.	16.905	14.2575	7.93	5.7825	8.6325	6.725	7.99
CT	New right frontal subdural fluid collection measuring 6 mm. Stable hydrocephalus status post removal of left ventriculostomy. Status post suboccipital craniotomy with unchanged fluid collection in the surgical bed. Multiple subdural hematomas, unchanged. Evolving cerebellar encephalomalacia.	15.845	26.445	5.3125	4.3475	5.645	5.1275	5.6225
CT	Mild interval improvement of the left lower lobe ground-glass opacities however most peribronchial ground-glass opacities in the right upper lobe have worsened and, additionally, the new solid nodules with surrounding ground-glass halos have developed, the most concerning in the right middle lobe. These are all suggestive of aggressive multifocal pneumonia. The right middle lobe nodule with surro…	16.66	14.845	10.04	5.9625	5.9175	4.9375	7.3825
CT	Impression: No evidence of abscess or drainable fluid collection. There is no evidence of abnormal enhancement.	11.225	15.01	5.2525	6.0425	4.0275	5.7375	6.0475
CT	Impression: Prominent periaortic lymph nodes measuring from 0.7-1.3 cm with numerous less prominent mesenteric lymph nodes Splenomegaly as previously noted. Please refer to separate report of CT chest performed on the same day for description of the thoracic findings	12.06	15.82	5.7875	6.7125	5.52	7.4375	3.4375
CT	Interval resolution of previously described pneumocephalus. No acute intracranial abnormality. Stable appearance of the sinonasal bones with demineralization and osteolysis. Nasal polyposis persists though airways are better aerated. Ethmoidal air cells are additionally better aerated. Mucosal thickening involving the maxillary and sphenoid sinuses is essentially unchanged with interval resolutio…	16.5925	9.175	6.6875	7.715	4.2125	6.215	5.92
CT	Impression: Hypoattenuating pancreatic body mass with adjacent vascular involvement, similar in size and appearance when compared with prior study. No evidence of intra-abdominal or pelvic metastasis or lymphadenopathy. Please refer to same-day CT chest for characterization of intrathoracic findings.	17.08	10.1125	6.115	5.4	3.985	4.41	4.0075
CT	Impression: Cirrhotic liver with sequela of portal hypertension including splenomegaly and intra-abdominal varices. Large volume simple ascites. Diffuse anasarca.	16.405	14.25	5.785	6.4175	6.555	6.215	6.6625
CT	Impression: There is a high-grade distal small bowel stricture just proximal to the J-pouch resulting in partial small-bowel obstruction with marked small bowel dilatation as well as large air-fluid levels which appear increased compared to prior. No pneumatosis to suggest ischemia. No bowel perforation.	12.3775	15.7475	4.9575	6.3275	5.52	8.3725	5.945
CT	Impression: Interval resolution of the previous 4 mm right lower lobe pleural based nodule. New 4 mm right upper lobe nodule. Please see recommendation below. No significant change in additional 4 millimeter right upper lobe nodule. Small ill-defined opacity at the right lung base, not present on prior CT. This appearance could reflect aspiration, pneumonia, or less likely atelectasis. Recommend …	11.3975	8.045	7.8475	9.0525	7.55	8.1225	9.1625
CT	Impression: Possible increased extent of mural edema involving the sigmoid colon and distal descending colon, though assessment is limited by luminal underdistention and findings could simply reflect third spacing rather than colitis. The previously described rectal ulcer is not readily apparent. Increased, severe anasarca. An unchanged hypoattenuating right upper pole lesion likely reflects a cy…	15.865	10.215	6.0825	5.0975	6.255	7.72	7.44
CT	Impression: No definite evidence of malignancy within the abdomen or pelvis. 0.9 cm sclerotic focus within the left ilium is atypical for a solitary fibrous tumor metastasis	12.0175	8.7275	6.585	6.58	5.325	8.5025	3.6725
CT	The pre-existing mediastinal lymph nodes have either slightly decreased in size or are stable. No new or increasing lymph nodes. Stable appearance of the lung parenchyma.	9.4025	5.66	4.41	4.09	2.9575	2.9625	3.8925
CT	No evidence infarction, mass or hemorrhage.	14.5425	10.8375	3.6825	6.05	5.97	5.905	5.0375
CT	No acute intra-abdominal abnormality, specifically no CT evidence of pancreatitis.	20.71	14.515	7.4875	5.2325	10.7875	5.9425	4.35
CT	Asymmetric soft tissue fullness central base of tongue, indeterminate. No adenopathy. 3 mm lung nodule.	9.8175	2.9225	4.57	3.29	3.43	2.9475	1.8225
CT	Left pelvic soft tissue masses and pelvic/retroperitoneal nodes are concerning for malignancy. The dominant mass is contiguous with, and favored to be arising from the left ovary. Otherwise it could represent a nodal mass. It is difficult to exclude external iliac venous invasion given the phase of contrast timing. Pelvic MRI could be helpful in attempt to confirm site of origin and for evaluatio…	11.45	10.69	4.7625	6.3225	4.3275	7.1	4.025
CT	No evidence of pulmonary embolism or aortic abnormality. Small bilateral pleural effusions. A 5 mm pulmonary nodule in the right middle lobe. Please see recommendations below. Partially visualized liver demonstrates a slightly nodular contour with hypertrophy of the caudate lobe. Findings may represent early cirrhosis. Clinical correlation is recommended.	12.9225	9.2575	5.75	4.885	5.345	6.155	3.9525
CT	Impression: Stable diffuse subarachnoid hemorrhage in the bilateral cerebral hemisphere and stable layering intraventricular hemorrhage in the bilateral occipital horn. No evidence of new hemorrhage. Stable size and configuration of the ventricles, with persistent prominence of the temporal horns. Status post coil embolization of the anterior communicating artery, otherwise unremarkable CT of the…	17.2675	13.355	9.505	6.1525	4.775	7.585	6.9025
CT	No soft tissue hematoma in the thorax or mediastinal hematoma to explain the patient's drop in hematocrit. Slightly dilated ascending thoracic aorta, measuring up to 3.9 cm. Incidental L1 vertebral compression pressure fracture most likely chronic, but new compared to previous imaging. Please refer to the CT abdomen and pelvis rib from the same day for below diaphragm findings.	11.45	12.1725	8.9425	9.36	6.6875	8.49	9.535
CT	Stable ground-glass opacification seen peripherally in the right upper lobe and also along the fissure, it has a geometric cart of, most likely represents post radiation therapy changes. Patient had radiation therapy to the right axillary lymph nodes on previous imaging. The appearance and localization along the radiation port and the time course is suggestive of a radiation pneumonitis. No new c…	12.51	12.8625	5.445	8.4875	6.2275	6.655	5.8375
CT	Impression: No evidence of metastatic disease to the abdomen or pelvis. Unchanged slightly bulky appearance of the ovaries bilaterally, of questionable clinical significance but for close attention on follow-up. Slight decrease in the size of the left anterior abdominal wall collection, likely postoperative seroma. Please refer to the CT chest performed the same day for detailed description of th…	13.41	10.5	5.945	7.565	7.185	8.275	5.7075
CT	Multilevel degenerative changes most severe from C4 through T1, with moderate canal stenosis, but no evidence of acute injury.	14.3775	14.2525	7.555	6.78	8.9375	5.275	6.8075
CT	Impression: No evidence of local disease recurrence or metastatic disease in the abdomen and pelvis. Hepatic steatosis.	13.645	14.8625	4.3775	5.4525	4.35	6.37	4.275
CT	Impression: Re-visualized is a 4.7 cm left frontoparietal dural-based mass, previously described as a meningioma, with surrounding vasogenic edema, exerting mild mass effect without evidence of midline shift. Of note, this has significantly increased in size since previous imaging. No intracranial hemorrhage or evidence of fracture.	13.725	8.7325	3.335	5.67	3.89	5.12	4.555
CT	Impression: Large simple fluid collection extending from the left pelvis to the posterior left perinephric space likely represents a postoperative seroma or lymphocele. Mass effect from the aforementioned fluid collection include compression of the left distal ureter, causing new mild left hydronephrosis and delayed left nephrogram suggestive of renal dysfunction. Moderate volume ascites and mode…	16.3975	15.2375	5.9325	7.3775	5.9675	9.4975	8.765
CT	Impression: Significant progression in size and number of diffuse hepatic metastases. The primary pancreatic head mass remains unchanged in size with unchanged narrowing of the portal vein and encasement of the common hepatic artery. Mild increase in upper retroperitoneal ( para-aortic) lymph nodes, suspicious for metastases. Increase in size and number of mesenteric lymph nodes could be metastat…	14.5025	11.29	7.9975	8.4475	7.9875	6.3675	7.845
CT	Impression: Bilateral inguinal and external iliac chain lymph nodes which while still enlarged have decreased in size from previous imaging. No additional lymphadenopathy within the abdomen and pelvis. Enlarged and calcified fibroid uterus. Hepatic steatosis.	13.8275	9.875	8.895	4.9225	4.9575	5.185	5.235
CT	No significant change since earlier today, including areas of multi focal hemorrhage, involving the right thalamic region, right basal ganglia and posterior limb of internal capsule. Unchanged intraventricular hemorrhage with no evidence of hydrocephalus.	18.1925	16.2	9.5275	8.2275	8.415	8.665	6.5825
CT	Impression: Normal CTA of the neck. Partially visualized edema in the right trapezius muscle, likely from the reported gunshot wound.	9.6425	7.0125	7.825	7.4475	6.3775	7.8675	8.19
CT	Impression: Status post left partial nephrectomy. No evidence of local recurrence or residual masses. No evidence of metastatic disease in the abdomen or pelvis.	9.3875	9.01	7.2575	7.2975	5.9325	5.9175	7.8775
CT	No evidence of pulmonary embolism or aortic abnormality. The lungs are clear, except for bibasilar atelectasis. No findings to explain patient's symptoms.	10.345	9.035	6.785	6.5925	7.9275	6.38	6.6725
CT	Impression: No acute fracture or malalignment of the cervical spine. Nondisplaced comminuted fracture of the right mandibular condyle.	10.7625	7.7425	1.835	4.5775	3.325	5.7725	1.9075
CT	Degenerative disc disease with mild anterior subluxations as noted above, unchanged from the prior cervical spine CT. No evidence of spine fracture. Right parotid mass appears stable since previous imaging but perhaps somewhat enlarged since before. This may represent a pleomorphic adenoma or a lower grade malignancy.	12.4825	11.15	5.17	6.57	5.415	5.2825	5.2375
CT	Impression: Expected postoperative changes are noted in the left retrobulbar region and surrounding preseptal soft tissues without involvement of the left globe. The surgical hardware is intact and visualized within the left orbital floor. The left maxillary sinus is opacified and air-fluid level is seen compatible with hemosinus.	14.0525	8.63	6.125	5.965	8.305	6.6975	6.5625
CT	Impression: 3 mm right upper lobe pulmonary nodule is new since the prior study. In the context of suspected hepatocellular carcinoma, follow-up in 3 months is recommended to ensure stability. Stable mild aneurysmal dilatation of the ascending aorta. Stable mild dilatation of the main pulmonary artery which may suggest pulmonary hypertension. Mild cardiomegaly, similar to prior. Known hepatic les…	12.4375	11.2	7.5275	6.3375	6.9325	7.38	6.845
CT	Impression: -Extensive right chest wall subcutaneous emphysema and small to moderate right pneumothorax. Pleural pigtail catheter terminates in good position. -Mediastinal lymphadenopathy could be reactive, while massive left axillary lymphadenopathy could be due to lymphoma or metastasis. -Mild pulmonary edema is new and small pleural effusions mildly increased. Pericardial effusion is mildly la…	14.935	14.365	8.805	6.3775	6.6375	6.1725	9.7775
CT	Focal bronchiectasis with mucoid impaction within the right middle lobe and the lingula is unchanged and could be related to ___ infection. Several bilateral pulmonary nodules and nodular opacities are unchanged. Several new ground-glass opacities in the right lower lobe the largest measuring 16 mm, is most likely inflammatory.	13.4575	12.55	6.1425	3.945	8.1825	5.995	6.57
CT	Impression: Normal head CT. No evidence of an acute infarct, intracranial mass, or hemorrhage. 3 mm left PCOM aneurysm. Patent circle of willis without evidence of high-grade stenosis,occlusion,or aneurysm. Patent bilateral cervical carotid and vertebral arteries without evidence of high-grade stenosis, occlusion,or dissection.	12.8725	11.74	5.8025	5.58	4.06	6.09	5.5575
CT	1.New, mosaic ground-glass attenuation in both lungs without findings to support that this is related to CHF. This may be secondary to hypersensitivity reaction or bronchiolitis. Note that CTU from 4 days ago showed focal abnormality at right lung base, obscured on today's exam. No CTA evidence of pulmonary embolus. Note motion artifact and suboptimal bolus timing. Aortic atherosclerosis	12.19	14.8275	6.3825	6.4175	6.41	6.8075	7.9575
CT	Impression: Status post left ACA aneurysm coil placement with stable appearance of bilateral knees T8 infarcts and known right frontal lobe intraparenchymal hematoma. No new foci of hemorrhage is identified. The bilateral middle cerebral arteries are mildly narrowed without evidence of high-grade stenosis, compatible with mild vasospasm. Near complete pan-sinus opacification as well as opacificat…	13.505	10.045	9.1925	6.5925	7.04	6.255	7.135
CT	Impression: Chronic thoracic compression deformities. Acute fractures of the right through eighth posterior rib arches, notably displaced at the right eighth rib. Pleural effusions appear simple, right greater than left with associated compressive atelectasis.	14.07	14.9	4.3375	7.265	12.41	7.6775	6.08
CT	Impression: No acute hemorrhage. Small size of the sulci is most likely normal for the patient's age, as there is no ventricular or basal cistern compression. Mild cerebral edema is less likely.	7.405	8.1425	4.7375	5.6275	5.2775	6.8525	6.2625
CT	Impression: Cirrhotic liver with stigmata of portal hypertension: Splenomegaly, varices and ascites. No suspicious lesions for HCC. Cholelithiasis.	15.1575	16.4425	8.1875	6.4175	5.89	6.665	7.3475
CT	Impression: Previously described hypervascular foci in segment V and VII, described on CT abdomen pelvis, are not clearly identified on this study. There are areas of wedge shaped perfusional abnormality in these aforementioned areas. A hypoattenuated lesion in segment 8 was previously hypervascular. These findings may represent treatment response. Dependent foci in the gallbladder corresponds to…	13.16	10.2975	7.6375	8.485	5.2	6.6325	7.125
CT	Impression: No acute intracranial hemorrhage. 1.1 cm left parietal extra-axial mass likely represents a meningioma.	12.975	5.2025	4.8425	3.96	3.1525	6.3075	3.785
CT	Impression: Aortic valve stenosis without evidence of aortic aneurysm. Patent subclavian and common femoral arteries bilaterally. The right common femoral has lumen of 5 mm. The remaining vessels have lumens of greater than 6 mm. Severe tortuosity of the bilateral common iliac arteries. Mild central intrahepatic and extrahepatic biliary dilatation, consider correlation with ultrasound. Hyperatten…	13.62	10.6	5.1775	7.125	5.9175	5.7575	5.8175
CT	Impression: T8 compression deformity with sclerosis surrounding perivertebral stranding, which could represent acute component of the fracture with perivertebral hematoma if patient has pain at this level. If no pain on physical exam, follow-up imaging to exclude underlying mass lesion is recommended. T11 compression deformity, age indeterminate, although no CT evidence of acuity. Trace left pleu…	14.68	11.1675	7.1675	3.63	5.0725	6.215	5.77
CT	The study is moderately limited by motion. Within the limitation of the study, there is no acute intracranial process. The previously described left parietal and right cerebellar masses are better characterized on MRI before. Encephalomalacia of the right cerebellar hemisphere, which is likely secondary to chronic infarct.	12.3125	11.86	5.4825	7.3475	7.0025	6.735	6.4675
CT	No evidence of pulmonary embolism or aortic abnormality. Heterogeneous thyroid gland with multiple thyroid nodules including a heterogeneously enhancing nodule arising from the left inferior thyroid lobe measuring up to 3.7 cm. Recommend further evaluation with thyroid ultrasound if not recently performed. Enlarged but indeterminate 0.7 cm left paraesophageal lymph node, possibly reactive. Esopha…	15.5	9.795	5.5075	7.5425	4.6225	6.5825	5.865
CT	Impression: No evidence of recurrence in the abdomen or pelvis post pancreaticoduodenectomy. Stable bilateral simple renal cysts. Unchanged scoliosis and degenerate changes of the lumbar spine.	13.2	16.17	6.6525	5.5075	6.845	7.6925	5.73
CT	Impression: Interval drain placement into the right subhepatic collection is noted with collapse of the abscess wall with near complete resolution of the collection. Bilateral pelvic collections show significant interval reduction in the size. Diffuse small bowel wall thickening and bowel dilatation most likely represents reactive changes and ileus secondary to presence of intraabdominal source o…	16.605	12.02	8.2975	4.7675	6.1575	7.5125	8.035
CT	Impression: Status post aortic valve replacement with extensive calcification of the ascending aorta and aortic arch. No flow-limiting stenosis, dissection, or aneurysm formation in the great vessels of the chest. No evidence of subclavian stenosis. Moderate cardiomegaly with extensive coronary arterial calcification.	14.815	14.3125	5.4325	5.81	6.79	7.725	9.8275
CT	Impression: No evidence of arterial pseudoaneurysm or venous thrombosis. Unchanged extensive severe walled-off necrosis related to necrotizing pancreatitis, similar to the study from before. Mass effect from these collections causes severe attenuation of the splenic vein and main portal vein without thrombosis or occlusion.	15.9775	18.655	9.5475	7.7825	6.28	8.7825	5.865
CT	Impression: No bowel obstruction. Unchanged, mild soft tissue thickening at the level of the umbilicus, without discrete fluid collection.	12.0125	10.8825	7.95	5.3075	5.3575	8.03	8.455
CT	Findings consistent with small subacute infarct left vertex. Advanced brain parenchymal atrophy.	13.95	11.9475	5.565	4.6325	10.1475	7.0775	7.7575
CT	Impression: Status post right lobe hepatic chemoembolization, with diffuse disease throughout the right lobe of liver with uptake as described. Horseshoe kidney. Splenomegaly. Celiac axis and portacaval lymph node persistently enlarged as described.	14.4625	14.4225	9.0225	8.155	6.08	9.9075	5.7
CT	Impression: The patient is status post interval bilateral uncinectomies and partial ethmoidectomies Pansinus disease as described above, most prominent on the right maxillary sinus where there is near-complete opacification with polypoid soft tissue extension into the middle meatus. This may represent a polyp or inverted papilloma. Additional findings described above.	15.925	13.1	12.16	6.89	7.94	6.14	9.275
CT	Impression: Hyperdense right adnexal lobulated lesion and small volume intermediate density free fluid in the pelvis may suggest hemorrhagic cyst with cyst rupture. The appendix is not definitively visualized. Given that right adnexae and adjacent free fluid is seen in the right lower quadrant, cannot assess for the presence or absence of surrounding inflammation. No hydronephrosis, abscess, or n…	15.005	12.5325	4.4475	8.725	5.665	6.61	5.68
CT	Left periorbital soft tissue swelling. No hemorrhage. Chronic areas of encephalomalacia in the basal ganglia.	12.2025	8.7525	3.1525	3.605	3.0875	3.99	4.4575
CT	Interval worsening pulmonary emboli with new saddle embolus which extends to the segmental level bilaterally and subsegmental level in the right lower lobe. Interval enlargement of the right ventricle raising concern for right heart strain.	15.295	12.7625	7.44	5.42	4.045	6.4225	5.115
CT	The previously seen small amount of subarachnoid blood in the right parietal lobe is less dense consistent with evolution of blood products (2, 22). The small subdural hematoma falx is unchanged. No new hemorrhage.	9.6975	9.445	4.6175	3.3475	3.87	4.855	4.465
CT	Impression and recommendation above was entered by Dr. Smith today at 16:17 into the Department of Radiology critical communications system for direct communication to the referring provider.	15.695	20.7775	4.8125	4.0825	13.12	16.325	4.8875
CT	Impression: No evidence of pulmonary embolism or aortic abnormality. Scattered bilateral ground-glass opacities may be due to aspiration pneumonitis versus atypical pneumonia versus less likely pulmonary edema. Scattered areas of bronchiectasis and bronchial wall thickening, suggestive of small airways disease. 10 mm solid nodule at the left lung base.	13.93	14.625	7.775	9.745	7.2625	8.2125	10.3925
CT	No evidence of acute intrathoracic or intra-abdominal process. Incidentally noted 1.1 cm right upper lobe partially calcified pulmonary nodule. Recommend followup with dedicated by PET or HRCT in 3 months.	11.72	10.8725	6.6575	5.18	7.6375	5.62	5.44
CT	Stable loculated right pleural effusion. Mild cardiomegaly. Stable subsegmental atelectasis lower lobes. For a description of the subdiaphragmatic findings, please refer to CT scan of the abdomen and pelvis from same date.	12.2025	19.7875	6.48	5.3275	4.33	4.705	6.9825
CT	Impression: No cervical spine fracture or malalignment. Moderate cervical spondylosis with multilevel mild vertebral canal narrowing and multilevel severe neural foraminal stenosis, as described detailed above.	17.05	15.765	5.8625	7.6375	5.9675	6.7575	6.6025
CT	No evidence of pulmonary embolism or aortic abnormality. Bilateral moderate nonhemorrhagic pleural effusions with associated compressive atelectasis. Otherwise no additional focal consolidation. Improving mediastinal adenopathy.	22.295	10.395	6.0375	4.53	6.01	4.5125	6.675
CT	Normal appearing thymus given the patient's age with some fatty transformation in the interim. No evidence of thymic neoplasm or hyperplasia. If there is clinical indication for imaging monitoring of the thymus, MRI should be considered to avoid further ionizing radiation.	13.7475	10.555	7.8175	7.9	8.4425	6.825	7.805
CT	Impression: Percutaneous jejunostomy catheter appears kinked in the jejunum and appears to course back upon itself within the same segment of bowel. No bowel obstruction. Repositioning of the percutaneous gastrostomy catheter. Unchanged 3 mm perifissural nodule in the left lower lobe which may reflect a subpleural lymph node.	11.6575	9.225	6.2975	5.045	3.96	5.77	4.2125
CT	Impression: 8 mm hazy rounded structure adjacent to the mid/distal descending colon, unchanged from prior, possibly representing an inflamed epiploic appendage. Moderate to severe atherosclerotic disease.	15.9125	10.7025	6.9175	4.745	7.8225	7.55	5.5
CT	Right greater than left multifocal pneumonia in keeping with findings on chest radiograph from the same day, likely improving. Mild pulmonary edema.	11.18	5.945	6.2625	6.1	6.21	5.075	5.0825
CT	Impression: No etiology identified for the patient's reported left upper and lower quadrant abdominal pain. Enlarged left ovarian vein and left-sided pelvic varices can be seen in the setting of pelvic congestion syndrome, as seen previously. Recommend correlation with symptoms. Left adnexa with multiple cystic and enhancing structures, similar to prior exams. Recommend nonemergent dedicated pelv…	15.4775	14.2825	11.6825	8.935	5.4725	7.2925	7.7775
CT	Impression: Compared to before, unchanged dissection involving the proximal celiac artery without extension distally into its branches or proximally into the abdominal aorta. Multiple simple left renal cysts. A single left renal cyst demonstrates Hounsfield units slightly above expected for a simple cyst and may represent a hemorrhagic cyst. If clinically indicated, consider ultrasound for furthe…	15.5875	12.88	8.8675	6.705	6.6125	6.9675	6.445
CT	Enlarged left axillary node, new since before, separate from site of recently resected node. Soft tissue density in the high right axilla extending to the right chest wall. Findings may represent a soft tissue mass occluding the right subclavian and axillary veins, or thrombosis alone. Findings will be discussed with the radiologist who evaluated the MR of the right shoulder, to give a more detai…	11.545	9.9575	5.9725	5.6025	4.905	7.905	6.9375
CT	Impression: No CT findings of sarcoidosis. Prominent right lower paratracheal lymph node is minimally increased since the previous study but not enlarged by CT criteria.. Stable 4 mm left lower lobe nodule. 1.3 cm left adrenal adenoma	8.9925	7.0225	7.2925	5.4	3.9775	5.0275	4.2925
CT	Mixed response of the widespread multifocal consolidation involving both lungs with mild persistent consolidation seen within the right lung and increased in the right lower lobe as described above. Persistent branching nodular opacities suggestive of bronchiolitis. Stable cylindrical and varicose bronchiectasis.	15.9575	17.185	6.815	4.7	8.3325	6.6975	4.1425
CT	Focal area of fat stranding in the left lower quadrant could be a sequela of trauma. No abdominal or pelvic wall hernia. Mildly prominent left femoral node is likely reactive. No abdominopelvic lymphadenopathy.	8.495	8.6425	5.71	3.2	4.4525	5.1775	5.76
CT	Impression: Findings compatible with gastric outlet obstruction with a markedly distended stomach containing debris and oral contrast material and site of transition in the proximal duodenum. While assessment for an obstructing duodenal mass is limited in the absence of IV contrast, there is apparent mural thickening of the proximal duodenum, better seen on prior MRI, where an FDG avid focus was …	17.0625	13.6275	9.8025	9.0175	7.5775	9.52	8.735
CT	Evidence of most likely infection and S likely aspiration in the upper lobes with nodule consolidation corresponding to the abnormality seen on the chest radiograph. Similar but substantially smaller right lower lobe nodule cluster. Moderate to small hiatal hernia. 3 months followup with chest CT is recommended after completion of antibiotic treatment for documentation of resolution of the findin…	15.58	11.435	6.765	6.185	6.885	7.3875	5.4825
CT	Diffuse ground-glass and reticular opacity with associated dilation of the airways concerning for evolving ARDS in the appropriate clinical setting. Consolidative opacities in the right lower and left apex are concerning for a secondary process such as infection or hemorrhage. Two right-sided chest tubes with intrafissural courses may be repositioned for optimal placement if warranted clinically.…	17.24	17.48	6.82	7.6725	6.0125	6.0625	7.115
CT	Impression: Moderate to severe right-sided hydroureteronephrosis secondary to a 7 mm stone in the right extrarenal pelvis (series 2:image 30) Right retroperitoneal lobulated low-attenuation fluid collection with incomplete peripheral rim enhancement measuring 12.4 x 7.4 x 20.1 cm (AP x TV x CC) which tracks to the dilated right extrarenal pelvis. This likely represents a collecting system rupture…	12.245	12.6925	6.83	4.34	5.4675	6.325	5.74
Mammogram	No focal suspicious mammographic or sonographic finding in the areas of palpable findings indicated by the referring clinician and patient as delineated above.	18.875	15.7825	11.1075	3.0025	13.985	8.09	10.2625
Mammogram	Interval coarsening of rim calcifications the lumpectomy bed consistent with fat necrosis. No mammographic specific evidence of malignancy in the right breast. Normal targeted right breast ultrasound.	15.615	11.305	6.3025	9.42	5.85	8.3975	10.215
Mammogram	Area of clinical concern most likely corresponds to a hematoma in the left breast.	9.2075	6.64	3.8025	5.875	3.8025	5.5275	3.705
Mammogram	Stable probable benign right breast nodule at 10 o'clock.	8.69	8.465	7.825	5.875	5.7	5.76	6.925
Mammogram	Given patient's known history of endometrial cancer, fine needle aspiration of a left axillary lymph node with focally thickened cortex is recommended. No specific mammographic evidence of left breast malignancy.	15.8625	12.0525	7.3275	7.4825	7.3975	4.4875	7.0275
Mammogram	No mammographic change to indicate malignancy. Presumed simple cyst identified 11 months ago is smaller and is felt to be benign.	9.885	8.095	4.0825	8.22	10.5775	4.305	5.2325
Mammogram	There is a focal asymmetry in the lower for central right breast with no sonographic correlate, which is stable since previous imaging and slightly more prominent compared with before. Continued followup with a diagnostic mammogram of the right breast in 6 months is recommended.	14.585	12.94	5.51	4.285	7.76	6.835	4.9725
Mammogram	5 mm left breast cyst. No specific evidence of malignancy.	7.51	6.295	4.59	7.72	5.2325	4.1675	4.23
Mammogram	Impression: No mammographic evidence of malignancy in either breast. Bilateral post reduction changes with evolving fat necrosis.	14	12.4625	6.9775	6.6375	4.4675	7.9575	5.365
Mammogram	At least 3 distinct groups of indeterminate calcifications, that appears similar to each other and similar to the previously biopsy calcification and on magnification views obtained previously. Given the similar morphology to the benign calcifications, recommend follow-up in 6 months with magnification views.	17.64	15.315	5.835	7.165	9.0025	11.1825	8.17
Mammogram	Stable probable benign mass in the right breast at 12 o'clock for which continued followup imaging with diagnostic mammography and right breast ultrasound in one year seems reasonable at this time.	17.3025	10.7475	10.4325	7.405	6.5575	6.015	6.64
Mammogram	Three discrete cystic and solid dermal collections, consistent with skin abscesses. No deep involvement or contiguity. No specific evidence of malignancy.	14.5	15.295	6.8125	5.5575	5.835	6.4875	5.1525
Mammogram	Highly suspicious spiculated mass at 9 o'clock in the right breast with an adjacent mixed echogenicity lesion at 10 o'clock suspicious for a satellite lesion. Biopsy of both of these findings is advised at this time. No pathologic right axillary lymphadenopathy.	11.155	7.4175	5.615	6.3275	6.28	4.815	5.945
Mammogram	No definite distortion is seen on 3D images in the area of concern in the lower outer right breast described in the outside report, however we do not have annotations of the reported area of concern on the provided images. There is dense shadowing breast tissue in the lower outer right breast limiting sensitivity of sonography in this area.	14.905	11.8825	8.9975	8.62	8.995	7.8575	8.6625
Mammogram	Stable to slight decrease in size of biopsy-proven malignancy in the right breast since previous imaging and marked decrease in size since before. One year stable appearances of non biopsied masses in the retroareolar right and left breast.	11.935	11.13	8.0075	7.0525	6.28	4.65	6.32
Mammogram	Right breast mass at 2 o'clock corresponds to the area of clinical and mammographic concern, with imaging findings favoring a benign process such as resolving hematoma/fat necrosis. Left breast mass at 3 o'clock corresponds to the mammographic mass, with imaging features favoring a benign process such as resolving hematoma/fat necrosis.	15.2275	11.9625	5.0575	5.6825	10.5275	6.22	4.225
Mammogram	Impression: No radiographic evidence of malignancy. Asymmetric density in the inferior central right breast, likely breast tissue. Correlation with clinical exam is suggested and comparison with prior outside films. If there are changes, then additional imaging may be necessary. BI-RADS 2 - benign.	12.79	11.4075	5.965	4.6625	6.8475	5.665	6.6
Mammogram	Right ductal ectasia in the area of concern as indicated by the patient. It is unclear whether this accounts for the patient's symptoms. Therefore, further management of the patient's symptoms at this time and any decision to biopsy at this time should be based on the clinical assessment.	10.265	14.265	7.87	7.82	6.2425	6.4975	6.8075
Mammogram	Impression: One year stability of a group of calcifications in the upper outer posterior left breast, consistent with a benign process. No mammographic evidence of malignancy in either breast.	13.105	12.2275	7.45	8.4425	4.9125	5.9925	5.76
Mammogram	No mammographic evidence of malignancy. No sonographic abnormality in the area of symptomatology for which continued clinical follow-up is recommended.	17.7125	11.4825	8.2575	6.0025	7.4875	7.67	6.86
Mammogram	Two probable benign masses in the left breast at 10 o'clock and 12 o'clock for which a six-month follow-up mammogram and ultrasound seems reasonable at this time. Two year stability of probable benign left axillary asymmetry for which continued followup diagnostic mammography in one year seems reasonable at this time..	15.61	10.67	5.7925	6.55	7.1275	5.8125	5.615
Mammogram	No evidence of malignancy. The 7 mm area of concern seen on the outside ultrasound images appears to represent a 6 mm calcification as seen on today's ultrasound and mammographic correlatives images. Biopsy is not indicated.	11.5325	10.47	7.085	6.74	7.9525	5.58	6.965
Mammogram	Probably benign calcifications in the left lumpectomy bed are stable for two years, suggesting benign etiology. Posttreatment changes in both breasts are stable. No specific mammographic evidence of new or recurrent breast malignancy.	14.5175	18.52	6.3225	6.7025	5.5525	3.7875	6.8525
Mammogram	Impression: No suspicious findings in the area of concern as indicated by the patient. Clinical follow-up is recommended. No specific mammographic evidence of malignancy in either breast.	12.6325	11.715	7.4625	7.32	6.5575	5.675	7.325
Mammogram	There is a probably benign patch of dense breast tissue at 12:00 position 2 cm from the nipple in left breast for which six-month follow-up is recommended document stability. Options of ultrasound-guided core needle biopsy versus short-term interval follow-up were discussed with the patient through an interpreter. The patient is more comfortable with short-term follow-up.	13.9725	12.1675	7.055	7.72	2.8675	7.345	6.675
Mammogram	One year stability of left retroareolar calcifications.	17.27	22.52	7.2825	4.53	10.785	5.7375	8.0875
Mammogram	No specific evidence of malignancy in either breast. Right breast post treatment changes.	10.44	6.6075	5.73	3.655	5.995	6.26	5.265
Mammogram	Stable solid mass at 10 o'clock position, 8 cm from the nipple, and also stable clustered cysts at 10 o'clock position 4 cm from nipple, both in the right breast, continued short-term followup in 6 months is recommended to ensure stability.	17.8125	9.07	7.3075	4.19	4.9625	4.465	7.4025
[truncated: 572 more rows]

## Sheet: Figure 2
Type	Original	Final
CT	13.8675	6.26
CT	15.3925	8.955
CT	10.1825	6.285
CT	11.1225	5.9075
[truncated: 746 more rows]

## Sheet: Figure 3
Type	GPTQ1	GPTQ2	GPTQ3	GPTQ4	GPTQ5
[truncated: 150 more rows]
